# Supplementary material for: Opisthobranchs from the western Indian Ocean, with descriptions of two new species and ten new records (Mollusca, Gastropoda)
Source: Zookeys. 2012 May 22;(197):1–130. doi: 10.3897/zookeys.197.1728 (PMC3376724; doi:10.3897/zookeys.197.1728)
Supplement: XML Treatment for Haminoea cymbalum [file zookeys.197.1728-treatment1.xml]

<!DOCTYPE tp:taxon-treatment
  PUBLIC "-//TaxonX//DTD Taxonomic Treatment Publishing DTD v0 20100105//EN" "tax-treatment-NSO.dtd">
<tp:taxon-treatment xmlns:tp="http://www.plazi.org/taxpub"><tp:treatment-meta><mixed-citation publication-type="journal"><person-group><name><surname>Yonow</surname><given-names>Nathalie</given-names></name></person-group><article-title>Opisthobranchs from the western Indian Ocean, with descriptions of two new species and ten new records (Mollusca, Gastropoda)</article-title><source>Zookeys</source><day>22</day><month>5</month><year>2012</year><volume>2012</volume><issue>197</issue><fpage>1</fpage><lpage>130</lpage><pub-id pub-id-type="doi">10.3897/zookeys.197.1728</pub-id></mixed-citation></tp:treatment-meta><tp:nomenclature><tp:taxon-name>
                        <tp:taxon-name-part taxon-name-part-type="genus">Haminoea</tp:taxon-name-part>
                        <tp:taxon-name-part taxon-name-part-type="species">cymbalum</tp:taxon-name-part>
                        <object-id xmlns:xlink="http://www.w3.org/1999/xlink" xlink:type="simple">http://species-id.net/wiki/Haminoea_cf_cymbalum</object-id>
                    </tp:taxon-name><tp:taxon-authority>(Quoy &amp; Gaimard, 1833)</tp:taxon-authority><tp:taxon-status xmlns:xlink="http://www.w3.org/1999/xlink" xlink:type="simple">cf.</tp:taxon-status><xref ref-type="fig" rid="F30">Plate 1</xref><tp:nomenclature-citation-list><tp:nomenclature-citation><tp:taxon-name>Haminoea cymbalum</tp:taxon-name><comment>. – Rudman 1971: 558, fig. 1 (Fiji, Hawaii); <xref ref-type="bibr" rid="B58">Marshall and Willan 1999</xref>: 25 fig. 23 (Great Barrier Reef); <xref ref-type="bibr" rid="B43">Gosliner et al. 2008</xref>: 26 (Mozambique, Madagascar + West Pacific); <xref ref-type="bibr" rid="B2">Apte 2009</xref>: 165, fig. 1c (Laccadive Islands).</comment></tp:nomenclature-citation></tp:nomenclature-citation-list></tp:nomenclature><tp:treatment-sec sec-type="Material"><title>Material.</title><p>Maldives: two specimens approx. 20 mm length (MDV/AB/96/23), Vilufushi lagoon, Thaa Atoll, 3 m depth, 31 March 1993, leg. RC Anderson &amp; SG Buttress. – La Réunion: photographs of numerous individuals <ext-link xmlns:xlink="http://www.w3.org/1999/xlink" ext-link-type="uri" xlink:href="http://seaslugs.free.fr/nudibranche/a_intro.htm" xlink:type="simple">http://seaslugs.free.fr/nudibranche/a_intro.htm</ext-link>.</p></tp:treatment-sec><tp:treatment-sec sec-type="Description"><title>Description.</title><p>Globose shell thin, transparent, too small to accommodate body completely; shell 15 mm, living animal up to 25 mm. Body pale green with large and small orange spots, part contained within the shell much darker green than both head and tail. Larger orange spots and patches underlying shell outlined with white or very pale green.</p><p>Infrequently, huge mating congregations are observed, with numbers of up to 100 individuals per m<sup>2</sup> in February 2007 in La Réunion, which lasted approximately one week (P Bidgrain, pers. comm. and <ext-link xmlns:xlink="http://www.w3.org/1999/xlink" ext-link-type="uri" xlink:href="http://seaslugs.free.fr/nudibranche/a_intro.htm" xlink:type="simple">http://seaslugs.free.fr/nudibranche/a_intro.htm</ext-link>). These aggregations were not observed again until 2010, but with a much smaller number of animals, only 100 individuals in total (P Bidgrain, pers. comm.).</p></tp:treatment-sec><tp:treatment-sec sec-type="Distribution"><title>Distribution/Remarks.</title><p><italic><tp:taxon-name>Haminoea cf. cymbalum</tp:taxon-name></italic> has been rarely recorded in the Indian Ocean; it is more common in the western Pacific. Difficulties arise with the name of this well-known species: both Burn (in <xref ref-type="bibr" rid="B58">Marshall and Willan 1999</xref>) and Carlson and Hoff (<xref ref-type="bibr" rid="B85">Sea Slug Forum 1999</xref>) suggested that the shell representing the type in the MNHN (Paris) is not the same species; therefore this species would take the next available name, which is <italic><tp:taxon-name>Haminoea simillina</tp:taxon-name></italic> (Pease). Additionally, there are several other species differing in colour, radula, and gizzard plates, so further work is needed; deposits of individual specimens such as these in museums with their descriptions and photographs will ensure that enough material is made available for future workers.</p></tp:treatment-sec><tp:treatment-sec><!--Section generated to contain objects referenced in tp:taxon-treatment.--><fig id="F30" position="float" orientation="portrait"><label>Plate 1.</label><caption><p><italic><tp:taxon-name>Haminoea cf. cymbalum</tp:taxon-name></italic>, 20 mm, Maldives, photo: RC Anderson.</p></caption><graphic xmlns:xlink="http://www.w3.org/1999/xlink" xlink:href="ZooKeys-197-001-g030.jpg" position="float" orientation="portrait" xlink:type="simple"/></fig></tp:treatment-sec><ref-list><ref id="B58"><mixed-citation xmlns:xlink="http://www.w3.org/1999/xlink" xlink:type="simple"><person-group><name name-style="western"><surname>Marshall</surname><given-names>JG</given-names></name><name name-style="western"><surname>Willan</surname><given-names>RC</given-names></name></person-group> (<year>1999</year>)<source> Nudibranchs of Heron Island, Great Barrier Reef.</source><publisher-name>A survey of the Opisthobranchia (sea slugs) of Heron and Wistari Reefs. Backhuys Publishers, Leiden</publisher-name>, <publisher-loc>Netherlands</publisher-loc>, <lpage>257</lpage> pp.</mixed-citation></ref><ref id="B43"><mixed-citation xmlns:xlink="http://www.w3.org/1999/xlink" xlink:type="simple"><person-group><name name-style="western"><surname>Gosliner</surname><given-names>TM</given-names></name><name name-style="western"><surname>Behrens</surname><given-names>DW</given-names></name><name name-style="western"><surname>Valdés</surname><given-names>A</given-names></name></person-group> (<year>2008</year>)<source> Indo-Pacific Nudibranchs and Sea Slugs.</source><publisher-name>A Field guide to the world’s most diverse fauna. Sea Challengers Natural History Books, Washington</publisher-name>, <publisher-loc>U.S.A.</publisher-loc>, <lpage>425</lpage> pp.</mixed-citation></ref><ref id="B2"><mixed-citation xmlns:xlink="http://www.w3.org/1999/xlink" xlink:type="simple"><person-group><name name-style="western"><surname>Apte</surname><given-names>D</given-names></name></person-group> (<year>2009</year>)<article-title> Opisthobranch fauna of Lakshadweep Islands, India, with 52 new records to Lakshadweep and 40 new records to India: part 1.</article-title><source>Journal Bombay Natural History Society </source><volume>106</volume> (<issue>2</issue>): <fpage>162</fpage>-<lpage>175</lpage>.</mixed-citation></ref><ref id="B85"><mixed-citation xmlns:xlink="http://www.w3.org/1999/xlink" xlink:type="simple"><person-group><name name-style="western"><surname>Sea Slug Forum website</surname></name></person-group><ext-link ext-link-type="uri" xlink:href="http://www.seaslugforum.net/" xlink:type="simple">http://www.seaslugforum.net/</ext-link></mixed-citation></ref></ref-list></tp:taxon-treatment>
