# Supplementary material for: Opisthobranchs from the western Indian Ocean, with descriptions of two new species and ten new records (Mollusca, Gastropoda)
Source: Zookeys. 2012 May 22;(197):1–130. doi: 10.3897/zookeys.197.1728 (PMC3376724; doi:10.3897/zookeys.197.1728)
Supplement: XML Treatment for Chelidonura electra [file zookeys.197.1728-treatment2.xml]

<!DOCTYPE tp:taxon-treatment
  PUBLIC "-//TaxonX//DTD Taxonomic Treatment Publishing DTD v0 20100105//EN" "tax-treatment-NSO.dtd">
<tp:taxon-treatment xmlns:tp="http://www.plazi.org/taxpub"><tp:treatment-meta><mixed-citation publication-type="journal"><person-group><name><surname>Yonow</surname><given-names>Nathalie</given-names></name></person-group><article-title>Opisthobranchs from the western Indian Ocean, with descriptions of two new species and ten new records (Mollusca, Gastropoda)</article-title><source>Zookeys</source><day>22</day><month>5</month><year>2012</year><volume>2012</volume><issue>197</issue><fpage>1</fpage><lpage>130</lpage><pub-id pub-id-type="doi">10.3897/zookeys.197.1728</pub-id></mixed-citation></tp:treatment-meta><tp:nomenclature><tp:taxon-name>
                        <tp:taxon-name-part taxon-name-part-type="genus">Chelidonura</tp:taxon-name-part>
                        <tp:taxon-name-part taxon-name-part-type="species">electra</tp:taxon-name-part>
                    <object-id xmlns:xlink="http://www.w3.org/1999/xlink" xlink:type="simple">http://species-id.net/wiki/Chelidonura_electra</object-id>
								</tp:taxon-name><tp:taxon-authority>Rudman, 1970</tp:taxon-authority><xref ref-type="fig" rid="F31">Plate 2</xref><tp:nomenclature-citation-list><tp:nomenclature-citation><tp:taxon-name>Chelidonura electra</tp:taxon-name><comment> Rudman, 1970: 8, figs. 3-7 (Solomon Islands); Marshall &amp; Willan 1999:18, fig. E (Great Barrier Reef); <xref ref-type="bibr" rid="B43">Gosliner et al. 2008</xref>: 44 (Tanzania and Madagascar + W Pacific); <xref ref-type="bibr" rid="B2">Apte 2009</xref>: 165, fig. 1d (Laccadive Islands); <xref ref-type="bibr" rid="B72">Richmond 2011</xref>: 276 (East Africa).</comment></tp:nomenclature-citation></tp:nomenclature-citation-list></tp:nomenclature><tp:treatment-sec sec-type="Material"><title>Material.</title><p>Maldives: 29 mm length (10 mm pres., MDV/AB/96/1), Guraidhoo Channel, South Malé Atoll, 16 m depth, 30 April 1996, leg. RC Anderson &amp; SG Buttress. – Zanzibar: two pres. specimens 15 mm × 2 mm and 19 mm × 9 mm, Bawe Island, underside of <italic><tp:taxon-name>Porites</tp:taxon-name></italic> head with encrusting <italic><tp:taxon-name>Tubastrea</tp:taxon-name></italic> and sponges, 7 m depth, June 1995, leg. MD Richmond. – Madagascar: 50 mm × 10 mm (PK-C), Ampangorina, Nosy Komba, on algal-encrusted coral, 3 m depth, 30 January 1992, leg. P Kemp. – Mayotte: photographs of two individuals, 15 mm and 25 mm <ext-link xmlns:xlink="http://www.w3.org/1999/xlink" ext-link-type="uri" xlink:href="http://seaslugs.free.fr/nudibranche/a_intro.htm" xlink:type="simple">http://seaslugs.free.fr/nudibranche/a_intro.htm</ext-link>.</p></tp:treatment-sec><tp:treatment-sec sec-type="Description"><title>Description.</title><p>These specimens and photographs are among the first records of <italic><tp:taxon-name>Chelidonura electra</tp:taxon-name></italic> from the Indian Ocean. <italic><tp:taxon-name>Chelidonura electra</tp:taxon-name></italic> is distinguished by its white body and yellow edges to the parapodia and tails. There are no similar specimens in the Indian Ocean: <italic><tp:taxon-name>Chelidonura pallida</tp:taxon-name></italic> Risbec is found in the western Pacific and eastern Indian Ocean only; it has not been recorded from the western Indian Ocean. Also white, it has a black line along the edges, followed by an inner orange-yellow band. <xref ref-type="bibr" rid="B36">Gosliner (1980)</xref> suggested that <italic><tp:taxon-name>Chelidonura electr</tp:taxon-name></italic>a might be a colour form of <italic><tp:taxon-name>Chelidonura pallida</tp:taxon-name></italic>, arguing that colour can be variable in a single species but in his recent book (<xref ref-type="bibr" rid="B43">Gosliner et al. 2008</xref>) they are treated as separate species, and their different distributions are acknowledged. They are also treated as different species with different reproductive strategies in <xref ref-type="bibr" rid="B1">Anthes and Michiels (2007)</xref>. <italic><tp:taxon-name>Chelidonura amoena</tp:taxon-name></italic> Bergh is also found in the eastern Indian Ocean and western Pacific: it is also a large species, translucent white with diffuse yellow margins to the head and tail and dark brown to black speckled pigmentation on the dorsum and parapodia, the latter having yellow anterior and posterior corners (pers. obs., <xref ref-type="bibr" rid="B94">Willan and Cattaneo-Vietti 1995</xref>).</p></tp:treatment-sec><tp:treatment-sec><!--Section generated to contain objects referenced in tp:taxon-treatment.--><fig id="F31" position="float" orientation="portrait"><label>Plate 2.</label><caption><p><italic><tp:taxon-name>Chelidonura electra</tp:taxon-name></italic>, 20–25 mm, Mayotte, photo: P Bidgrain.</p></caption><graphic xmlns:xlink="http://www.w3.org/1999/xlink" xlink:href="ZooKeys-197-001-g031.jpg" position="float" orientation="portrait" xlink:type="simple"/></fig></tp:treatment-sec><ref-list><ref id="B43"><mixed-citation xmlns:xlink="http://www.w3.org/1999/xlink" xlink:type="simple"><person-group><name name-style="western"><surname>Gosliner</surname><given-names>TM</given-names></name><name name-style="western"><surname>Behrens</surname><given-names>DW</given-names></name><name name-style="western"><surname>Valdés</surname><given-names>A</given-names></name></person-group> (<year>2008</year>)<source> Indo-Pacific Nudibranchs and Sea Slugs.</source><publisher-name>A Field guide to the world’s most diverse fauna. Sea Challengers Natural History Books, Washington</publisher-name>, <publisher-loc>U.S.A.</publisher-loc>, <lpage>425</lpage> pp.</mixed-citation></ref><ref id="B2"><mixed-citation xmlns:xlink="http://www.w3.org/1999/xlink" xlink:type="simple"><person-group><name name-style="western"><surname>Apte</surname><given-names>D</given-names></name></person-group> (<year>2009</year>)<article-title> Opisthobranch fauna of Lakshadweep Islands, India, with 52 new records to Lakshadweep and 40 new records to India: part 1.</article-title><source>Journal Bombay Natural History Society </source><volume>106</volume> (<issue>2</issue>): <fpage>162</fpage>-<lpage>175</lpage>.</mixed-citation></ref><ref id="B72"><mixed-citation xmlns:xlink="http://www.w3.org/1999/xlink" xlink:type="simple"><person-group><name name-style="western"><surname>Richmond</surname><given-names>MD</given-names></name></person-group> (<year>2011</year>)<source> A Field Guide to the Seashores of Eastern Africa and the Western Indian Ocean Islands, 3<sup>rd</sup> edition.</source><publisher-name>Sida/SAREC-UDSM</publisher-name>, <publisher-loc>Sweden</publisher-loc>, <lpage>464</lpage> pp.</mixed-citation></ref><ref id="B36"><mixed-citation xmlns:xlink="http://www.w3.org/1999/xlink" xlink:type="simple"><person-group><name name-style="western"><surname>Gosliner</surname><given-names>TM</given-names></name></person-group> (<year>1980</year>)<article-title> Systematics and phylogeny of the Aglajidae (Opisthobranchia: Mollusca).</article-title><source>Zoological Journal of the Linnean Society </source><volume>68</volume>: <fpage>325</fpage>-<lpage>360</lpage>. doi: <ext-link ext-link-type="uri" xlink:href="http://dx.doi.org/10.1111/j.1096-3642.1980.tb01925.x" xlink:type="simple">10.1111/j.1096-3642.1980.tb01925.x</ext-link></mixed-citation></ref><ref id="B1"><mixed-citation xmlns:xlink="http://www.w3.org/1999/xlink" xlink:type="simple"><person-group><name name-style="western"><surname>Anthes</surname><given-names>N</given-names></name><name name-style="western"><surname>Michiels</surname><given-names>NK</given-names></name></person-group> (<year>2007</year>)<article-title> Reproductive morphology, mating behaviour, and spawning ecology of cephalaspids sea slugs (Aglajidae and Gastropteridae).</article-title><source>Invertebrate Biology </source><volume>126</volume> (<issue>4</issue>): <fpage>335</fpage>-<lpage>365</lpage>. doi: <ext-link ext-link-type="uri" xlink:href="http://dx.doi.org/10.1111/j.1744-7410.2007.00096.x" xlink:type="simple">10.1111/j.1744-7410.2007.00096.x</ext-link></mixed-citation></ref><ref id="B94"><mixed-citation xmlns:xlink="http://www.w3.org/1999/xlink" xlink:type="simple"><person-group><name name-style="western"><surname>Willan</surname><given-names>RC</given-names></name><name name-style="western"><surname>Cattaneo-Vietti</surname><given-names>R</given-names></name></person-group> (<year>1995</year>)<article-title> New data on <italic>Chelidonura amoena</italic> Bergh, 1905 (Opisthobranchia: Cephalaspidea: Aglajidae).</article-title><source>The Beagle </source><volume>12</volume>: <fpage>9</fpage>-<lpage>18</lpage>.</mixed-citation></ref></ref-list></tp:taxon-treatment>
