# Supplementary material for: Opisthobranchs from the western Indian Ocean, with descriptions of two new species and ten new records (Mollusca, Gastropoda)
Source: Zookeys. 2012 May 22;(197):1–130. doi: 10.3897/zookeys.197.1728 (PMC3376724; doi:10.3897/zookeys.197.1728)
Supplement: XML Treatment for Chelidonura hirundinina [file zookeys.197.1728-treatment3.xml]

<!DOCTYPE tp:taxon-treatment
  PUBLIC "-//TaxonX//DTD Taxonomic Treatment Publishing DTD v0 20100105//EN" "tax-treatment-NSO.dtd">
<tp:taxon-treatment xmlns:tp="http://www.plazi.org/taxpub"><tp:treatment-meta><mixed-citation publication-type="journal"><person-group><name><surname>Yonow</surname><given-names>Nathalie</given-names></name></person-group><article-title>Opisthobranchs from the western Indian Ocean, with descriptions of two new species and ten new records (Mollusca, Gastropoda)</article-title><source>Zookeys</source><day>22</day><month>5</month><year>2012</year><volume>2012</volume><issue>197</issue><fpage>1</fpage><lpage>130</lpage><pub-id pub-id-type="doi">10.3897/zookeys.197.1728</pub-id></mixed-citation></tp:treatment-meta><tp:nomenclature><tp:taxon-name>
                        <tp:taxon-name-part taxon-name-part-type="genus">Chelidonura</tp:taxon-name-part>
                        <tp:taxon-name-part taxon-name-part-type="species">hirundinina</tp:taxon-name-part>
                    <object-id xmlns:xlink="http://www.w3.org/1999/xlink" xlink:type="simple">http://species-id.net/wiki/Chelidonura_hirundinina</object-id>
								</tp:taxon-name><tp:taxon-authority>(Quoy &amp; Gaimard, 1833)</tp:taxon-authority><xref ref-type="fig" rid="F32">Plate 3</xref><tp:nomenclature-citation-list><tp:nomenclature-citation><tp:taxon-name>Bulla hirundinina</tp:taxon-name><comment> Quoy &amp; Gaimard, 1833: 367, pl. 26, figs. 20-25 (Mauritius).</comment></tp:nomenclature-citation><tp:nomenclature-citation><tp:taxon-name>Chelidonura philinopsis</tp:taxon-name><comment> Eliot, 1903a: 336 (Zanzibar); <xref ref-type="bibr" rid="B78">Rudman 1973b</xref>: 203, figs. 1, 2, 3D, 5 (Zanzibar).</comment></tp:nomenclature-citation><tp:nomenclature-citation><tp:taxon-name>Chelidonura hirundinina</tp:taxon-name><comment>. – <xref ref-type="bibr" rid="B54">Macnae 1962</xref>: 194 (South Africa); <xref ref-type="bibr" rid="B37">Gosliner 1987</xref>: 42, fig. 11 (South Africa); <xref ref-type="bibr" rid="B38">Gosliner 1988</xref>: 90, fig. 9 (Aldabra, Seychelles).<!--PageBreak--></comment></tp:nomenclature-citation></tp:nomenclature-citation-list></tp:nomenclature><tp:treatment-sec sec-type="Material"><title>Material.</title><p>Maldives: three specimens, approx. 5-6 mm length pres., Kuredu, Lhaviyani Atoll, on sandy substrate in shallow water, 10-24 March 1998, leg. J Hinterkircher; several individuals, photos only, 1986-1994, J Hinterkircher. – La Réunion: photographs of numerous individuals, 10 - 40 mm <ext-link xmlns:xlink="http://www.w3.org/1999/xlink" ext-link-type="uri" xlink:href="http://seaslugs.free.fr/nudibranche/a_intro.htm" xlink:type="simple">http://seaslugs.free.fr/nudibranche/a_intro.htm</ext-link>.</p></tp:treatment-sec><tp:treatment-sec sec-type="Description"><title>Description/Distribution.</title><p>Dark brown to black body with black and orange edging, vivid blue Y- or T-shaped mark on head, small white patch at posterior end of head shield, and large white crescent-shaped mark on posterior shield. The species is rarely recorded in the Indian Ocean, where the pattern is relatively consistent, and somewhat different to those from the Pacific Ocean. <xref ref-type="bibr" rid="B38">Gosliner (1988)</xref> comments on the different colour forms, and that two colour forms were recorded mating in South Africa. <italic><tp:taxon-name>Chelidonura hirundinina</tp:taxon-name></italic> is recorded in the Mauritius - La Réunion region, the type locality, and it has a circumtropical distribution (also found in the Caribbean, <xref ref-type="bibr" rid="B89">Thompson 1977</xref>). Most records are from the western Pacific, where it is larger, more abundant, and more variable in colour and pattern, although the variations exhibited by <ext-link xmlns:xlink="http://www.w3.org/1999/xlink" ext-link-type="uri" xlink:href="http://seaslugs.free.fr/nudibranche/a_intro.htm" xlink:type="simple">http://seaslugs.free.fr/nudibranche/a_intro.htm</ext-link> are substantial.</p></tp:treatment-sec><tp:treatment-sec><!--Section generated to contain objects referenced in tp:taxon-treatment.--><fig id="F32" position="float" orientation="portrait"><label>Plate 3.</label><caption><p><italic><tp:taxon-name>Chelidonura hirundinina</tp:taxon-name></italic>, 5–6 mm pres., Maldives, photo: J Hinterkircher.</p></caption><graphic xmlns:xlink="http://www.w3.org/1999/xlink" xlink:href="ZooKeys-197-001-g032.jpg" position="float" orientation="portrait" xlink:type="simple"/></fig></tp:treatment-sec><ref-list><ref id="B78"><mixed-citation xmlns:xlink="http://www.w3.org/1999/xlink" xlink:type="simple"><person-group><name name-style="western"><surname>Rudman</surname><given-names>WB</given-names></name></person-group> (<year>1973b</year>)<article-title> On some species of <italic>Chelidonura</italic> (Opisthobranchia: Aglajidae) from Zanzibar and Fiji.</article-title><source>Zoological Journal Linnean Society </source><volume>52</volume> (<issue>3</issue>): <fpage>201</fpage>-<lpage>205</lpage>. doi: <ext-link ext-link-type="uri" xlink:href="http://dx.doi.org/10.1111/j.1096-3642.1973.tb01881.x" xlink:type="simple">10.1111/j.1096-3642.1973.tb01881.x</ext-link></mixed-citation></ref><ref id="B54"><mixed-citation xmlns:xlink="http://www.w3.org/1999/xlink" xlink:type="simple"><person-group><name name-style="western"><surname>Macnae</surname><given-names>W</given-names></name></person-group> (<year>1962</year>)<article-title> Tectibranch molluscs from Southern Africa.</article-title><source>Annals of the Natal Museum </source><volume>15</volume> (<issue>16</issue>): <fpage>183</fpage>-<lpage>199</lpage>.</mixed-citation></ref><ref id="B37"><mixed-citation xmlns:xlink="http://www.w3.org/1999/xlink" xlink:type="simple"><person-group><name name-style="western"><surname>Gosliner</surname><given-names>TM</given-names></name></person-group> (<year>1987</year>)<source> Nudibranchs of Southern Africa.</source><publisher-name>A guide to Opisthobranch molluscs of Southern Africa. EJ Brill, Leiden</publisher-name>, <publisher-loc>Netherlands</publisher-loc>, <lpage>136</lpage> pp.</mixed-citation></ref><ref id="B38"><mixed-citation xmlns:xlink="http://www.w3.org/1999/xlink" xlink:type="simple"><person-group><name name-style="western"><surname>Gosliner</surname><given-names>TM</given-names></name></person-group> (<year>1988</year>)<article-title> The Philinacea (Mollusca: Gastropoda: Opisthobranchia) of Aldabra Atoll, with descriptions of five new species and a new genus.</article-title><source>Biological Society Washington </source><volume>8</volume>: <fpage>79</fpage>-<lpage>100</lpage>.</mixed-citation></ref><ref id="B89"><mixed-citation xmlns:xlink="http://www.w3.org/1999/xlink" xlink:type="simple"><person-group><name name-style="western"><surname>Thompson</surname><given-names>TE</given-names></name></person-group> (<year>1977</year>)<source> Jamaican opisthobranch molluscs I. Journal of Molluscan Studies  43: 93–140.</source></mixed-citation></ref></ref-list></tp:taxon-treatment>
