# Supplementary material for: Opisthobranchs from the western Indian Ocean, with descriptions of two new species and ten new records (Mollusca, Gastropoda)
Source: Zookeys. 2012 May 22;(197):1–130. doi: 10.3897/zookeys.197.1728 (PMC3376724; doi:10.3897/zookeys.197.1728)
Supplement: XML Treatment for Chelidonura punctata [file zookeys.197.1728-treatment4.xml]

<!DOCTYPE tp:taxon-treatment
  PUBLIC "-//TaxonX//DTD Taxonomic Treatment Publishing DTD v0 20100105//EN" "tax-treatment-NSO.dtd">
<tp:taxon-treatment xmlns:tp="http://www.plazi.org/taxpub"><tp:treatment-meta><mixed-citation publication-type="journal"><person-group><name><surname>Yonow</surname><given-names>Nathalie</given-names></name></person-group><article-title>Opisthobranchs from the western Indian Ocean, with descriptions of two new species and ten new records (Mollusca, Gastropoda)</article-title><source>Zookeys</source><day>22</day><month>5</month><year>2012</year><volume>2012</volume><issue>197</issue><fpage>1</fpage><lpage>130</lpage><pub-id pub-id-type="doi">10.3897/zookeys.197.1728</pub-id></mixed-citation></tp:treatment-meta><tp:nomenclature><tp:taxon-name>
                        <tp:taxon-name-part taxon-name-part-type="genus">Chelidonura</tp:taxon-name-part>
                        <tp:taxon-name-part taxon-name-part-type="species">punctata</tp:taxon-name-part>
                    <object-id xmlns:xlink="http://www.w3.org/1999/xlink" xlink:type="simple">http://species-id.net/wiki/Chelidonura_punctata</object-id>
								</tp:taxon-name><tp:taxon-authority>Eliot, 1903</tp:taxon-authority><xref ref-type="fig" rid="F33">Plate 4</xref><tp:nomenclature-citation-list><tp:nomenclature-citation><tp:taxon-name>Chelidonura hirundinina</tp:taxon-name><comment> var.<italic> punctata</italic> Eliot, 1903a: 336, pl. 8, fig. 2 (Zanzibar).</comment></tp:nomenclature-citation><tp:nomenclature-citation><tp:taxon-name>Chelidonura punctata</tp:taxon-name><comment>. – <xref ref-type="bibr" rid="B107">Yonow and Hayward 1991</xref>: 4, fig. 4F (Mauritius); <xref ref-type="bibr" rid="B108">Yonow et al. 2002</xref>: 834, fig. 2a (Chagos); <xref ref-type="bibr" rid="B56">Mangubhai 2007</xref>; fig. 1 (Kenya); <xref ref-type="bibr" rid="B2">Apte 2009</xref>: 165, fig. 1e (Laccadive Islands).</comment></tp:nomenclature-citation><tp:nomenclature-citation><tp:taxon-name>non Chelidonura punctata</tp:taxon-name><comment>. – <xref ref-type="bibr" rid="B105">Yonow 2008</xref>: 79 (Gulf of Eilat) (misidentification).</comment></tp:nomenclature-citation></tp:nomenclature-citation-list></tp:nomenclature><tp:treatment-sec sec-type="Material"><title>Material.</title><p>Maldives: 15 mm (MDV/AB/96/15, “very dark brown, almost black, white edge anteriorly and blue grey edge to parapodia, with orange-red spots”), Fulidhoo Channel, Felidhoo Atoll, 9 m depth on coral rock, 7 May 1996, leg. RC Anderson &amp; SG Buttress. – Mauritius, La Réunion, and Mayotte: five individuals photographed <ext-link xmlns:xlink="http://www.w3.org/1999/xlink" ext-link-type="uri" xlink:href="http://seaslugs.free.fr/nudibranche/a_intro.htm" xlink:type="simple">http://seaslugs.free.fr/nudibranche/a_intro.htm</ext-link>.</p></tp:treatment-sec><tp:treatment-sec sec-type="Distribution"><title>Distribution.</title><p><italic><tp:taxon-name>Chelidonura punctata</tp:taxon-name></italic> appears to be restricted to the western Indian Ocean; to date there are no records of the species occurring in the Red Sea, the Gulf of Aden, the Gulf of Oman, or the Persian Gulf. The similar species found in the Gulf of Eilat (recorded erroneously as <italic><tp:taxon-name>Chelidonura punctata</tp:taxon-name></italic> in <xref ref-type="bibr" rid="B105">Yonow 2008</xref>) and in the Seychelles (pers. obs.) is illustrated here as <italic><tp:taxon-name>Chelidonura cf. punctata</tp:taxon-name></italic> (<xref ref-type="fig" rid="F34">Plate 5</xref>) for comparison as no specimens are available; it has many small, yellower spots which appear to be slightly raised, lacks the white margins to the parapodia but has broken white markings along the posterior margin of the posterior shield, and the tails are very differently proportioned. It is also appears to be small, but without specimens, identification is impossible.</p></tp:treatment-sec><tp:treatment-sec sec-type="Remarks"><title>Remarks.</title><p>An interesting paper documenting the feeding habits of <italic><tp:taxon-name>Chelidonura punctata</tp:taxon-name></italic> in Kenya describes the association between it and an acoel flatworm present on the hard coral <italic><tp:taxon-name>Platygyra daedalea</tp:taxon-name></italic> (<xref ref-type="bibr" rid="B56">Mangubhai 2007</xref>); neither the sea slug nor the flatworm was <!--PageBreak-->observed on other coral species. A similar association was observed between <italic><tp:taxon-name>Chelidonura livida</tp:taxon-name></italic> and <italic><tp:taxon-name>Waminoa cf. brickneri</tp:taxon-name></italic> in the Red Sea (<xref ref-type="bibr" rid="B105">Yonow 2008</xref>).</p></tp:treatment-sec><tp:treatment-sec><!--Section generated to contain objects referenced in tp:taxon-treatment.--><fig id="F33" position="float" orientation="portrait"><label>Plate 4.</label><caption><p><italic><tp:taxon-name>Chelidonura punctata</tp:taxon-name></italic>, 18–20 mm, La Réunion, photo: P Bidgrain.</p></caption><graphic xmlns:xlink="http://www.w3.org/1999/xlink" xlink:href="ZooKeys-197-001-g033.jpg" position="float" orientation="portrait" xlink:type="simple"/></fig><fig id="F34" position="float" orientation="portrait"><label>Plate 5.</label><caption><p><italic><tp:taxon-name>Chelidonura cf. punctata</tp:taxon-name></italic>, Seychelles, photo: P Kemp (no spcm).</p></caption><graphic xmlns:xlink="http://www.w3.org/1999/xlink" xlink:href="ZooKeys-197-001-g034.jpg" position="float" orientation="portrait" xlink:type="simple"/></fig></tp:treatment-sec><ref-list><ref id="B107"><mixed-citation xmlns:xlink="http://www.w3.org/1999/xlink" xlink:type="simple"><person-group><name name-style="western"><surname>Yonow</surname><given-names>N</given-names></name><name name-style="western"><surname>Hayward</surname><given-names>PJ</given-names></name></person-group> (<year>1991</year>)<article-title> Opisthobranches de l’lle Maurice, avec la description de deux espèces nouvelles (Mollusca: Opisthobranchia).</article-title><source>Revue française d’aquariologie herpétologie </source><volume>18</volume> (<issue>1</issue>): <fpage>1</fpage>-<lpage>30</lpage>.</mixed-citation></ref><ref id="B108"><mixed-citation xmlns:xlink="http://www.w3.org/1999/xlink" xlink:type="simple"><person-group><name name-style="western"><surname>Yonow</surname><given-names>N</given-names></name><name name-style="western"><surname>Anderson</surname><given-names>RC</given-names></name><name name-style="western"><surname>Buttress</surname><given-names>SG</given-names></name></person-group> (<year>2002</year>)<article-title> Opisthobranch molluscs from the Chagos  Archipelago, Central Indian Ocean.</article-title><source>Journal of Natural History </source><volume>36</volume>: <fpage>831</fpage>-<lpage>882</lpage>. doi: <ext-link ext-link-type="uri" xlink:href="http://dx.doi.org/10.1080/00222930110039161" xlink:type="simple">10.1080/00222930110039161</ext-link></mixed-citation></ref><ref id="B56"><mixed-citation xmlns:xlink="http://www.w3.org/1999/xlink" xlink:type="simple"><person-group><name name-style="western"><surname>Mangubhai</surname><given-names>S</given-names></name></person-group> (<year>2007</year>)<source><italic>Chelidonura punctata</italic> (Eliot, 1903) preys on acoel flatworms recruiting onto <italic>Platygyra daedalea</italic> (Ellis and Solander, 1786) in Kenya. Coral Reefs 26 (4): 1057. <ext-link ext-link-type="uri" xlink:href="www.springerlink.com/content/u5746m7064563772/" xlink:type="simple">www.springerlink.com/content/u5746m7064563772/</ext-link>, </source>doi: <ext-link ext-link-type="uri" xlink:href="http://dx.doi.org/10.1007/s00338-007-0299-6" xlink:type="simple">10.1007/s00338-007-0299-6</ext-link></mixed-citation></ref><ref id="B2"><mixed-citation xmlns:xlink="http://www.w3.org/1999/xlink" xlink:type="simple"><person-group><name name-style="western"><surname>Apte</surname><given-names>D</given-names></name></person-group> (<year>2009</year>)<article-title> Opisthobranch fauna of Lakshadweep Islands, India, with 52 new records to Lakshadweep and 40 new records to India: part 1.</article-title><source>Journal Bombay Natural History Society </source><volume>106</volume> (<issue>2</issue>): <fpage>162</fpage>-<lpage>175</lpage>.</mixed-citation></ref><ref id="B105"><mixed-citation xmlns:xlink="http://www.w3.org/1999/xlink" xlink:type="simple"><person-group><name name-style="western"><surname>Yonow</surname><given-names>N</given-names></name></person-group> (<year>2008</year>)<source> Sea Slugs of the Red Sea.</source><publisher-name>Pensoft Publishers</publisher-name>, <publisher-loc>Sofia-Moscow</publisher-loc>, <lpage>304</lpage> pp.</mixed-citation></ref></ref-list></tp:taxon-treatment>
