# Supplementary material for: Opisthobranchs from the western Indian Ocean, with descriptions of two new species and ten new records (Mollusca, Gastropoda)
Source: Zookeys. 2012 May 22;(197):1–130. doi: 10.3897/zookeys.197.1728 (PMC3376724; doi:10.3897/zookeys.197.1728)
Supplement: XML Treatment for Chelidonura sandrana [file zookeys.197.1728-treatment5.xml]

<!DOCTYPE tp:taxon-treatment
  PUBLIC "-//TaxonX//DTD Taxonomic Treatment Publishing DTD v0 20100105//EN" "tax-treatment-NSO.dtd">
<tp:taxon-treatment xmlns:tp="http://www.plazi.org/taxpub"><tp:treatment-meta><mixed-citation publication-type="journal"><person-group><name><surname>Yonow</surname><given-names>Nathalie</given-names></name></person-group><article-title>Opisthobranchs from the western Indian Ocean, with descriptions of two new species and ten new records (Mollusca, Gastropoda)</article-title><source>Zookeys</source><day>22</day><month>5</month><year>2012</year><volume>2012</volume><issue>197</issue><fpage>1</fpage><lpage>130</lpage><pub-id pub-id-type="doi">10.3897/zookeys.197.1728</pub-id></mixed-citation></tp:treatment-meta><tp:nomenclature><tp:taxon-name>
                        <tp:taxon-name-part taxon-name-part-type="genus">Chelidonura</tp:taxon-name-part>
                        <tp:taxon-name-part taxon-name-part-type="species">sandrana</tp:taxon-name-part>
                    <object-id xmlns:xlink="http://www.w3.org/1999/xlink" xlink:type="simple">http://species-id.net/wiki/Chelidonura_sandrana</object-id>
								</tp:taxon-name><tp:taxon-authority>Rudman, 1973</tp:taxon-authority><xref ref-type="fig" rid="F35">Plates 6</xref><xref ref-type="fig" rid="F36">, 7</xref><tp:nomenclature-citation-list><tp:nomenclature-citation><tp:taxon-name>Chelidonura sandrana</tp:taxon-name><comment> Rudman, 1973a: 208, figs. 4, 5 (Zanzibar); <xref ref-type="bibr" rid="B101">Yonow 1994b</xref>: 100, figs. 2E, 4A, B (Maldives); <xref ref-type="bibr" rid="B108">Yonow et al. 2002</xref>: 835, fig. 2b (Chagos); <xref ref-type="bibr" rid="B105">Yonow 2008</xref>: 80 (Gulf of Eilat).</comment></tp:nomenclature-citation><tp:nomenclature-citation><tp:taxon-name>Chelidonura babai</tp:taxon-name><comment> Gosliner, 1988: 91, fig. 10 (Aldabra, Seychelles).</comment></tp:nomenclature-citation></tp:nomenclature-citation-list></tp:nomenclature><tp:treatment-sec sec-type="Material"><title>Material.</title><p>Maldives: 3 mm pres., Maayafushi, Ari Atoll, shallow water in lagoon, February 1995, leg. J Hinterkircher; photos of two individuals, 1986-1994, J Hinterkircher; 7 mm (5 mm pres., “all black”), Maayafushi Channel, Ari Atoll, 7-17 m depth on sandy slope, 12 October 1994, leg. RC Anderson &amp; SG Buttress.</p></tp:treatment-sec><tp:treatment-sec sec-type="Remarks"><title>Remarks.</title><p>The collecting notes state that there were “plenty of aglajids, all completely black” in Maayafushi lagoon, up to approximately 10 mm in length, and it is very common in the Maldives (Yonow 1994). This species is recorded throughout the western Indian Ocean as well as in the northern Red Sea, and its extensive variability of colouration is now well known; both specimens demonstrate the all-black colouration (<xref ref-type="fig" rid="F35">Plate 6</xref>) while an additional photo (from another locality in the same atoll) depicts an individual which is black with white marbling, but without the orange spots (<xref ref-type="fig" rid="F36">Plate 7</xref>). <xref ref-type="bibr" rid="B90">Turner and Wilson (2011)</xref> have shown that the range of colour morphs show no breeding differences; <italic><tp:taxon-name>Chelidonura tsurugensis</tp:taxon-name></italic> Baba &amp; Abe, 1959 may be an older name (Yonow in prep.).</p></tp:treatment-sec><tp:treatment-sec><!--Section generated to contain objects referenced in tp:taxon-treatment.--><fig id="F35" position="float" orientation="portrait"><label>Plate 6.</label><caption><p><italic><tp:taxon-name>Chelidonura sandrana</tp:taxon-name></italic>, 7 mm, Maldives, photo: J Hinterkircher.</p></caption><graphic xmlns:xlink="http://www.w3.org/1999/xlink" xlink:href="ZooKeys-197-001-g035.jpg" position="float" orientation="portrait" xlink:type="simple"/></fig><fig id="F36" position="float" orientation="portrait"><label>Plate 7.</label><caption><p><italic><tp:taxon-name>Chelidonura sandrana</tp:taxon-name></italic>, Maldives, photo: J Hinterkircher (no spcm).</p></caption><graphic xmlns:xlink="http://www.w3.org/1999/xlink" xlink:href="ZooKeys-197-001-g036.jpg" position="float" orientation="portrait" xlink:type="simple"/></fig></tp:treatment-sec><ref-list><ref id="B101"><mixed-citation xmlns:xlink="http://www.w3.org/1999/xlink" xlink:type="simple"><person-group><name name-style="western"><surname>Yonow</surname><given-names>N</given-names></name></person-group> (<year>1994b</year>)<article-title> A new species and new record of <italic>Chelidonura</italic> from the Red Sea (Cephalaspidea: Aglajidae).</article-title><source>Journal of Conchology </source><volume>35</volume> (<issue>2</issue>): <fpage>141</fpage>-<lpage>147</lpage>.</mixed-citation></ref><ref id="B108"><mixed-citation xmlns:xlink="http://www.w3.org/1999/xlink" xlink:type="simple"><person-group><name name-style="western"><surname>Yonow</surname><given-names>N</given-names></name><name name-style="western"><surname>Anderson</surname><given-names>RC</given-names></name><name name-style="western"><surname>Buttress</surname><given-names>SG</given-names></name></person-group> (<year>2002</year>)<article-title> Opisthobranch molluscs from the Chagos  Archipelago, Central Indian Ocean.</article-title><source>Journal of Natural History </source><volume>36</volume>: <fpage>831</fpage>-<lpage>882</lpage>. doi: <ext-link ext-link-type="uri" xlink:href="http://dx.doi.org/10.1080/00222930110039161" xlink:type="simple">10.1080/00222930110039161</ext-link></mixed-citation></ref><ref id="B105"><mixed-citation xmlns:xlink="http://www.w3.org/1999/xlink" xlink:type="simple"><person-group><name name-style="western"><surname>Yonow</surname><given-names>N</given-names></name></person-group> (<year>2008</year>)<source> Sea Slugs of the Red Sea.</source><publisher-name>Pensoft Publishers</publisher-name>, <publisher-loc>Sofia-Moscow</publisher-loc>, <lpage>304</lpage> pp.</mixed-citation></ref><ref id="B90"><mixed-citation xmlns:xlink="http://www.w3.org/1999/xlink" xlink:type="simple"><person-group><name name-style="western"><surname>Turner</surname><given-names>LM</given-names></name><name name-style="western"><surname>Wilson,</surname><given-names>NG</given-names></name></person-group> (<year>2011</year>)<source> The <italic>Chelidonura tsurugensis-sandrana</italic> (Gastropoda: Cephalaspidea) species complex: do reproductive decisions maintain colour polymorphism? Journal of Molluscan Studies (2011) 0: 1–7. <ext-link ext-link-type="uri" xlink:href="http://mollus.oxfordjournals.org/content/early/2011/12/26/mollus.eyr057.full" xlink:type="simple">http://mollus.oxfordjournals.org/content/early/2011/12/26/mollus.eyr057.full</ext-link></source></mixed-citation></ref></ref-list></tp:taxon-treatment>
