# Supplementary material for: Opisthobranchs from the western Indian Ocean, with descriptions of two new species and ten new records (Mollusca, Gastropoda)
Source: Zookeys. 2012 May 22;(197):1–130. doi: 10.3897/zookeys.197.1728 (PMC3376724; doi:10.3897/zookeys.197.1728)
Supplement: XML Treatment for Chelidonura varians [file zookeys.197.1728-treatment6.xml]

<!DOCTYPE tp:taxon-treatment
  PUBLIC "-//TaxonX//DTD Taxonomic Treatment Publishing DTD v0 20100105//EN" "tax-treatment-NSO.dtd">
<tp:taxon-treatment xmlns:tp="http://www.plazi.org/taxpub"><tp:treatment-meta><mixed-citation publication-type="journal"><person-group><name><surname>Yonow</surname><given-names>Nathalie</given-names></name></person-group><article-title>Opisthobranchs from the western Indian Ocean, with descriptions of two new species and ten new records (Mollusca, Gastropoda)</article-title><source>Zookeys</source><day>22</day><month>5</month><year>2012</year><volume>2012</volume><issue>197</issue><fpage>1</fpage><lpage>130</lpage><pub-id pub-id-type="doi">10.3897/zookeys.197.1728</pub-id></mixed-citation></tp:treatment-meta><tp:nomenclature><tp:taxon-name>
                        <tp:taxon-name-part taxon-name-part-type="genus">Chelidonura</tp:taxon-name-part>
                        <tp:taxon-name-part taxon-name-part-type="species">varians</tp:taxon-name-part>
                    <object-id xmlns:xlink="http://www.w3.org/1999/xlink" xlink:type="simple">http://species-id.net/wiki/Chelidonura_varians</object-id>
								</tp:taxon-name><tp:taxon-authority>Eliot, 1903</tp:taxon-authority><xref ref-type="fig" rid="F37">Plate 8</xref><tp:nomenclature-citation-list><tp:nomenclature-citation><tp:taxon-name>Chelidonura varians</tp:taxon-name><comment> Eliot, 1903a: 335 (Zanzibar); <xref ref-type="bibr" rid="B100">Yonow 1994a</xref>: 102, fig. 4C (Maldives).</comment></tp:nomenclature-citation></tp:nomenclature-citation-list></tp:nomenclature><tp:treatment-sec sec-type="Material"><title>Material.</title><p>Maldives: two specimens, 30 mm and 15 mm pres., Maayafushi Channel, Ari Atoll, 7-17 m depth on sandy slope, 12 October 1994, leg. RC Anderson &amp; SG Buttress.</p></tp:treatment-sec><tp:treatment-sec><!--Section generated to contain objects referenced in tp:taxon-treatment.--><fig id="F37" position="float" orientation="portrait"><label>Plate 8.</label><caption><p><italic><tp:taxon-name>Chelidonura varians</tp:taxon-name></italic>, 30 mm, Maldives, photo: RC Anderson.</p></caption><graphic xmlns:xlink="http://www.w3.org/1999/xlink" xlink:href="ZooKeys-197-001-g037.jpg" position="float" orientation="portrait" xlink:type="simple"/></fig></tp:treatment-sec><ref-list><ref id="B100"><mixed-citation xmlns:xlink="http://www.w3.org/1999/xlink" xlink:type="simple"><person-group><name name-style="western"><surname>Yonow</surname><given-names>N</given-names></name></person-group> (<year>1994a</year>)<article-title> Opisthobranchs from the Maldive Islands, including descriptions of seven new species (Mollusca: Gastropoda).</article-title><source>Revue française d’aquariologie herpétologie </source><volume>20</volume> (<issue>4</issue>): <fpage>97</fpage>-<lpage>130</lpage>.</mixed-citation></ref></ref-list></tp:taxon-treatment>
