# Supplementary material for: Opisthobranchs from the western Indian Ocean, with descriptions of two new species and ten new records (Mollusca, Gastropoda)
Source: Zookeys. 2012 May 22;(197):1–130. doi: 10.3897/zookeys.197.1728 (PMC3376724; doi:10.3897/zookeys.197.1728)
Supplement: XML Treatment for Philinopsis speciosa [file zookeys.197.1728-treatment7.xml]

<!DOCTYPE tp:taxon-treatment
  PUBLIC "-//TaxonX//DTD Taxonomic Treatment Publishing DTD v0 20100105//EN" "tax-treatment-NSO.dtd">
<tp:taxon-treatment xmlns:tp="http://www.plazi.org/taxpub"><tp:treatment-meta><mixed-citation publication-type="journal"><person-group><name><surname>Yonow</surname><given-names>Nathalie</given-names></name></person-group><article-title>Opisthobranchs from the western Indian Ocean, with descriptions of two new species and ten new records (Mollusca, Gastropoda)</article-title><source>Zookeys</source><day>22</day><month>5</month><year>2012</year><volume>2012</volume><issue>197</issue><fpage>1</fpage><lpage>130</lpage><pub-id pub-id-type="doi">10.3897/zookeys.197.1728</pub-id></mixed-citation></tp:treatment-meta><tp:nomenclature><tp:taxon-name>
                        <tp:taxon-name-part taxon-name-part-type="genus">Philinopsis</tp:taxon-name-part>
                        <tp:taxon-name-part taxon-name-part-type="species">speciosa</tp:taxon-name-part>
                    <object-id xmlns:xlink="http://www.w3.org/1999/xlink" xlink:type="simple">http://species-id.net/wiki/Philinopsis_speciosa</object-id>
								</tp:taxon-name><tp:taxon-authority>Pease, 1860</tp:taxon-authority><xref ref-type="fig" rid="F38">Plate 9</xref><tp:nomenclature-citation-list><tp:nomenclature-citation><tp:taxon-name>Philinopsis speciosa</tp:taxon-name><comment> Pease, 1860: 21 (Hawaii); <xref ref-type="bibr" rid="B43">Gosliner et al. 2008</xref>: 29 (Pacific); <xref ref-type="bibr" rid="B95">Yogesh Kumar et al. 2011</xref>: 106, fig. 1a (India).<!--PageBreak--></comment></tp:nomenclature-citation><tp:nomenclature-citation><tp:taxon-name>Doridium cyaneum</tp:taxon-name><comment>: <xref ref-type="bibr" rid="B23">Eliot 1903a</xref>: 334 (Zanzibar).</comment></tp:nomenclature-citation><tp:nomenclature-citation><tp:taxon-name>Aglaja cyanea</tp:taxon-name><comment>: <xref ref-type="bibr" rid="B54">Macnae 1962</xref>: 193 (South Africa).</comment></tp:nomenclature-citation><tp:nomenclature-citation><tp:taxon-name>Philinopsis cyanea</tp:taxon-name><comment> (Martens). – <xref ref-type="bibr" rid="B76">Rudman 1972</xref>: 394, fig. 15 (Zanzibar); <xref ref-type="bibr" rid="B37">Gosliner 1987</xref>: 41, fig. 9 (South Africa); <xref ref-type="bibr" rid="B99">Yonow 1992</xref>: 199, figs. 1, 2 (Gulf of Eilat and Maldives); <xref ref-type="bibr" rid="B100">Yonow 1994a</xref>: 103, fig. 2A, 4D (Maldives); <xref ref-type="bibr" rid="B105">Yonow 2008</xref>: 81 (Red Sea); <xref ref-type="bibr" rid="B72">Richmond 2011</xref>: 276 (East Africa) (syn. n.)</comment></tp:nomenclature-citation></tp:nomenclature-citation-list></tp:nomenclature><tp:treatment-sec sec-type="Material"><title>Material.</title><p>Maldives: two specimens, 18 mm and 12 mm pres., Maayafushi Channel, Ari Atoll, 7-17 m depth on sandy slope, 12 October 1994, leg. RC Anderson &amp; SG Buttress; 24 mm (MDV/AB/96/5), Fulidhoo lagoon, Felidhoo Atoll, 7 m depth, 03 May 1996, leg. RC Anderson &amp; SG Buttress. – La Réunion, photographs of several individuals <ext-link xmlns:xlink="http://www.w3.org/1999/xlink" ext-link-type="uri" xlink:href="http://seaslugs.free.fr/nudibranche/a_intro.htm" xlink:type="simple">http://seaslugs.free.fr/nudibranche/a_intro.htm</ext-link>. – Tanzania: photograph of single individual, Mafia Island, shallow water, 31 July 2004, A de Villiers.</p></tp:treatment-sec><tp:treatment-sec sec-type="Distribution"><title>Distribution/Remarks.</title><p>The photographs on the <xref ref-type="bibr" rid="B51">La Réunion website </xref>show mating, egg laying, and egg development during the breeding season, November. This common Indo-West Pacific species known as <italic><tp:taxon-name>Philinopsis cyanea</tp:taxon-name></italic>, with an extremely variable colour pattern, has an older name, <italic><tp:taxon-name>Philinopsis speciosa</tp:taxon-name></italic>, which was previously considered as endemic to Hawaii. Rudman (<ext-link xmlns:xlink="http://www.w3.org/1999/xlink" ext-link-type="uri" xlink:href="http://www.seaslugforum.net/find/philspec" xlink:type="simple">http://www.seaslugforum.net/find/philspec</ext-link>) states that there are no anatomical differences between the two, and <xref ref-type="bibr" rid="B43">Gosliner et al. (2008)</xref> have combined them under the older name with no discussion or comment. <xref ref-type="bibr" rid="B64">Pease (1860)</xref> described the habit of stressed slugs vomiting perfect shells of <italic><tp:taxon-name>Bulla</tp:taxon-name></italic>, as recorded for specimens from the Red Sea (<xref ref-type="bibr" rid="B99">Yonow 1992</xref>) and Zanzibar (Rudman, Sea Slug Forum). <italic><tp:taxon-name>Philinopsis cyanea</tp:taxon-name></italic> is formally synonymised with <italic><tp:taxon-name>Philinopsis speciosa</tp:taxon-name></italic> in this work.</p></tp:treatment-sec><tp:treatment-sec><!--Section generated to contain objects referenced in tp:taxon-treatment.--><fig id="F38" position="float" orientation="portrait"><label>Plate 9.</label><caption><p><italic><tp:taxon-name>Philinopsis speciosa</tp:taxon-name></italic>, 18 mm pres., Maldives, photo: RC Anderson.</p></caption><graphic xmlns:xlink="http://www.w3.org/1999/xlink" xlink:href="ZooKeys-197-001-g038.jpg" position="float" orientation="portrait" xlink:type="simple"/></fig></tp:treatment-sec><ref-list><ref id="B43"><mixed-citation xmlns:xlink="http://www.w3.org/1999/xlink" xlink:type="simple"><person-group><name name-style="western"><surname>Gosliner</surname><given-names>TM</given-names></name><name name-style="western"><surname>Behrens</surname><given-names>DW</given-names></name><name name-style="western"><surname>Valdés</surname><given-names>A</given-names></name></person-group> (<year>2008</year>)<source> Indo-Pacific Nudibranchs and Sea Slugs.</source><publisher-name>A Field guide to the world’s most diverse fauna. Sea Challengers Natural History Books, Washington</publisher-name>, <publisher-loc>U.S.A.</publisher-loc>, <lpage>425</lpage> pp.</mixed-citation></ref><ref id="B95"><mixed-citation xmlns:xlink="http://www.w3.org/1999/xlink" xlink:type="simple"><person-group><name name-style="western"><surname>Yogesh Kumar</surname><given-names>JS</given-names></name><name name-style="western"><surname>Sreeraj</surname><given-names>CR</given-names></name><name name-style="western"><surname>Sornaraj</surname><given-names>R</given-names></name></person-group> (<year>2011</year>)<source> Opisthobranchs of the Gulf of Mannar Biosphere Reserve, Tamil Nadu, India. Indian Journal of Fisheries 58(4): 105–114. <ext-link ext-link-type="uri" xlink:href="http://epubs.icar.org.in/ejournal/index.php/IJF/article/view/13788" xlink:type="simple">http://epubs.icar.org.in/ejournal/index.php/IJF/article/view/13788</ext-link></source></mixed-citation></ref><ref id="B23"><mixed-citation xmlns:xlink="http://www.w3.org/1999/xlink" xlink:type="simple"><person-group><name name-style="western"><surname>Eliot</surname><given-names>CNE</given-names></name></person-group> (<year>1903a</year>)<article-title> Notes on some new or little known members of the family Doridiidae.</article-title><source>Proceedings Malacological Society, London </source><volume>5</volume>: <fpage>331</fpage>-<lpage>337</lpage>.</mixed-citation></ref><ref id="B54"><mixed-citation xmlns:xlink="http://www.w3.org/1999/xlink" xlink:type="simple"><person-group><name name-style="western"><surname>Macnae</surname><given-names>W</given-names></name></person-group> (<year>1962</year>)<article-title> Tectibranch molluscs from Southern Africa.</article-title><source>Annals of the Natal Museum </source><volume>15</volume> (<issue>16</issue>): <fpage>183</fpage>-<lpage>199</lpage>.</mixed-citation></ref><ref id="B76"><mixed-citation xmlns:xlink="http://www.w3.org/1999/xlink" xlink:type="simple"><person-group><name name-style="western"><surname>Rudman</surname><given-names>WB</given-names></name></person-group> (<year>1972</year>)<article-title> A comparative study of the genus <italic>Philinopsis</italic> Pease, 1860 (Aglajidae, Opisthobranchia).</article-title><source>Pacific Science </source><volume>26</volume> (<issue>4</issue>): <fpage>381</fpage>-<lpage>399</lpage>.</mixed-citation></ref><ref id="B37"><mixed-citation xmlns:xlink="http://www.w3.org/1999/xlink" xlink:type="simple"><person-group><name name-style="western"><surname>Gosliner</surname><given-names>TM</given-names></name></person-group> (<year>1987</year>)<source> Nudibranchs of Southern Africa.</source><publisher-name>A guide to Opisthobranch molluscs of Southern Africa. EJ Brill, Leiden</publisher-name>, <publisher-loc>Netherlands</publisher-loc>, <lpage>136</lpage> pp.</mixed-citation></ref><ref id="B99"><mixed-citation xmlns:xlink="http://www.w3.org/1999/xlink" xlink:type="simple"><person-group><name name-style="western"><surname>Yonow</surname><given-names>N</given-names></name></person-group> (<year>1992</year>)<article-title> Observations on the diet of <italic>Philinopsis cyanea</italic> (Martens) (Cephalaspidea, Aglajidae).</article-title><source>Journal of Conchology </source><volume>34</volume> (<issue>4</issue>): <fpage>199</fpage>-<lpage>204</lpage>.</mixed-citation></ref><ref id="B100"><mixed-citation xmlns:xlink="http://www.w3.org/1999/xlink" xlink:type="simple"><person-group><name name-style="western"><surname>Yonow</surname><given-names>N</given-names></name></person-group> (<year>1994a</year>)<article-title> Opisthobranchs from the Maldive Islands, including descriptions of seven new species (Mollusca: Gastropoda).</article-title><source>Revue française d’aquariologie herpétologie </source><volume>20</volume> (<issue>4</issue>): <fpage>97</fpage>-<lpage>130</lpage>.</mixed-citation></ref><ref id="B105"><mixed-citation xmlns:xlink="http://www.w3.org/1999/xlink" xlink:type="simple"><person-group><name name-style="western"><surname>Yonow</surname><given-names>N</given-names></name></person-group> (<year>2008</year>)<source> Sea Slugs of the Red Sea.</source><publisher-name>Pensoft Publishers</publisher-name>, <publisher-loc>Sofia-Moscow</publisher-loc>, <lpage>304</lpage> pp.</mixed-citation></ref><ref id="B72"><mixed-citation xmlns:xlink="http://www.w3.org/1999/xlink" xlink:type="simple"><person-group><name name-style="western"><surname>Richmond</surname><given-names>MD</given-names></name></person-group> (<year>2011</year>)<source> A Field Guide to the Seashores of Eastern Africa and the Western Indian Ocean Islands, 3<sup>rd</sup> edition.</source><publisher-name>Sida/SAREC-UDSM</publisher-name>, <publisher-loc>Sweden</publisher-loc>, <lpage>464</lpage> pp.</mixed-citation></ref><ref id="B51"><mixed-citation xmlns:xlink="http://www.w3.org/1999/xlink" xlink:type="simple"><person-group><name name-style="western"><surname>La Réunion website</surname></name></person-group><ext-link ext-link-type="uri" xlink:href="http://seaslugs.free.fr/nudibranche/a_intro.htm" xlink:type="simple">http://seaslugs.free.fr/nudibranche/a_intro.htm</ext-link></mixed-citation></ref><ref id="B64"><mixed-citation xmlns:xlink="http://www.w3.org/1999/xlink" xlink:type="simple"><person-group><name name-style="western"><surname>Pease</surname><given-names>WH</given-names></name></person-group> (<year>1860</year>)<article-title> Descriptions of new species of Mollusca from the Sandwich Islands.</article-title><source>Proceedings Zoological Society, London </source><volume>28</volume>: <fpage>18</fpage>-<lpage>37</lpage>.</mixed-citation></ref></ref-list></tp:taxon-treatment>
