# Supplementary material for: Opisthobranchs from the western Indian Ocean, with descriptions of two new species and ten new records (Mollusca, Gastropoda)
Source: Zookeys. 2012 May 22;(197):1–130. doi: 10.3897/zookeys.197.1728 (PMC3376724; doi:10.3897/zookeys.197.1728)
Supplement: XML Treatment for Aplysia parvula [file zookeys.197.1728-treatment8.xml]

<!DOCTYPE tp:taxon-treatment
  PUBLIC "-//TaxonX//DTD Taxonomic Treatment Publishing DTD v0 20100105//EN" "tax-treatment-NSO.dtd">
<tp:taxon-treatment xmlns:tp="http://www.plazi.org/taxpub"><tp:treatment-meta><mixed-citation publication-type="journal"><person-group><name><surname>Yonow</surname><given-names>Nathalie</given-names></name></person-group><article-title>Opisthobranchs from the western Indian Ocean, with descriptions of two new species and ten new records (Mollusca, Gastropoda)</article-title><source>Zookeys</source><day>22</day><month>5</month><year>2012</year><volume>2012</volume><issue>197</issue><fpage>1</fpage><lpage>130</lpage><pub-id pub-id-type="doi">10.3897/zookeys.197.1728</pub-id></mixed-citation></tp:treatment-meta><tp:nomenclature><tp:taxon-name>
                        <tp:taxon-name-part taxon-name-part-type="genus">Aplysia</tp:taxon-name-part>
                        <tp:taxon-name-part taxon-name-part-type="species">parvula</tp:taxon-name-part>
                    <object-id xmlns:xlink="http://www.w3.org/1999/xlink" xlink:type="simple">http://species-id.net/wiki/Aplysia_parvula</object-id>
								</tp:taxon-name><tp:taxon-authority>Guilding in Mörch, 1863</tp:taxon-authority><xref ref-type="fig" rid="F39">Plates 10</xref><xref ref-type="fig" rid="F40">11</xref><tp:nomenclature-citation-list><tp:nomenclature-citation><tp:taxon-name>Aplysia spuria</tp:taxon-name><comment> Krauss. – <xref ref-type="bibr" rid="B53">Macnae 1955</xref>, 235, figs.1d, 2d, 3d, 6a, b (South Africa).</comment></tp:nomenclature-citation><tp:nomenclature-citation><tp:taxon-name>Aplysia parvula</tp:taxon-name><comment>. – <xref ref-type="bibr" rid="B37">Gosliner 1987</xref>: 46, fig. 24 (South Africa); <xref ref-type="bibr" rid="B107">Yonow and Hayward 1991</xref>: 5, figs. 4E, 5D (Mauritius); <xref ref-type="bibr" rid="B105">Yonow 2008</xref>: 98 (Red Sea); <xref ref-type="bibr" rid="B2">Apte 2009</xref>: 165, fig. 1h (Laccadive Islands).</comment></tp:nomenclature-citation><tp:nomenclature-citation><tp:taxon-name>Aplysia fasciata</tp:taxon-name><comment>. – <xref ref-type="bibr" rid="B100">Yonow 1994a</xref>: 104, fig. 4G (Maldives); <xref ref-type="bibr" rid="B103">Yonow 2000</xref>: 94, fig. 3, plate 7 (Red Sea) (non <italic><tp:taxon-name>Aplysia fasciata</tp:taxon-name></italic> Poiret).</comment></tp:nomenclature-citation><tp:nomenclature-citation><tp:taxon-name>Aplysia cf. parvula</tp:taxon-name><comment>. – <xref ref-type="bibr" rid="B108">Yonow et al. 2002</xref>: 837, figs. 2d, 3a, b (Chagos).</comment></tp:nomenclature-citation><tp:nomenclature-citation><tp:taxon-name>Aplysia</tp:taxon-name><comment> sp. – <xref ref-type="bibr" rid="B105">Yonow 2008</xref>: 100 (Red Sea).</comment></tp:nomenclature-citation></tp:nomenclature-citation-list></tp:nomenclature><tp:treatment-sec sec-type="Material"><title>Material.</title><p>Pale form: Socotra: 10 mm × 5 mm pres. (IT-084, N-171), Rhiy di-Irisal, SE site, 2-8 m depth, 24.II.1999, leg. N Simões. – La Réunion, photographs of numerous individuals <ext-link xmlns:xlink="http://www.w3.org/1999/xlink" ext-link-type="uri" xlink:href="http://seaslugs.free.fr/nudibranche/a_intro.htm" xlink:type="simple">http://seaslugs.free.fr/nudibranche/a_intro.htm</ext-link>.</p><p>Dark form: Maldives: two specimens approx. 14 mm in length, Hulhulé Island, North Malé Atoll, 12 m depth on orange encrusting sponge on outer reef, 30 July 1995, leg. RC Anderson &amp; SG Buttress (“dark brown with numerous tiny white dots, brown <!--PageBreak-->tending to orange, greyish white at margins”); two specimens both 14 mm, Old Shark Point, Thilafalhu Reef, North Malé Atoll, 16 m depth, 18 November 1995, leg. RC Anderson &amp; SG Buttress (“dark brown with numerous fine pale dots; edges of [parapodia] and tentacles pale”); 20 mm (MDV/AB/96/13), Fulidhoo Channel, Felidhoo Atoll, 9 m depth, 07 May 1996, leg. RC Anderson &amp; SG Buttress (“no white spots”). – La Réunion, photographs of several individuals <ext-link xmlns:xlink="http://www.w3.org/1999/xlink" ext-link-type="uri" xlink:href="http://seaslugs.free.fr/nudibranche/a_intro.htm" xlink:type="simple">http://seaslugs.free.fr/nudibranche/a_intro.htm</ext-link>. – Tanzania: photo of one individual, Mafia Island, shallow water, May 2009, A de Villiers.</p></tp:treatment-sec><tp:treatment-sec sec-type="Description"><title>Description/Remarks.</title><p>The dark colour form is common in the Red Sea and western Indian Ocean (<xref ref-type="bibr" rid="B100">Yonow 1994a</xref>, <xref ref-type="bibr" rid="B108">Yonow et al. 2002</xref>, <xref ref-type="bibr" rid="B105">Yonow 2008</xref>) and also occurs in the western Pacific (<xref ref-type="bibr" rid="B43">Gosliner et al. 2008</xref>), albeit less frequently. The pale Socotra specimen is well relaxed and preserved: the body is cream coloured with black edging to the rhinophores, oral tentacles, foot, and parapodia. Both colour forms are small, and one is the reverse colour pattern of the other. Although pale <italic><tp:taxon-name>Aplysia parvula</tp:taxon-name></italic> are recorded to grow to 120 mm (<xref ref-type="bibr" rid="B58">Marshall and Willan 1999</xref>), the largest size recorded for the dark colour formis the Maldives specimen listed above at 20 mm. Consistent differences occur in the colour patterns: <italic><tp:taxon-name>Aplysia parvula</tp:taxon-name></italic> sensu strictu is usually pale green or greenish brown with white marbling and spots, and dark purple-to-black margins on the tentacles and parapodia (<xref ref-type="fig" rid="F39">Plate 10</xref>). The black form is very dark brown or black, sometimes with white speckles, and with pale pink or violet edging to the parapodia and tentacles (<xref ref-type="fig" rid="F40">Plate 11</xref>). The pale form is found in shallow tidal areas with seaweed, while the dark form is found on coral reefs in more exposed areas. Several other colour patterns have been illustrated on the La Réunion website.</p><p>The radula of the Socotra specimen has the formula 29 (+2) × 4.7.1.7.4. It is comparable in formula and size to those of the dark form previously examined from the Red Sea (26 (+1) × 4.6.1.6.4: <xref ref-type="bibr" rid="B103">Yonow 2000</xref>) and Chagos (26 (+3) × 3.6.1.6.3: <xref ref-type="bibr" rid="B108">Yonow et al. 2002</xref>), although it must be stressed that the radulae are not very good diagnostic features for differentiating between species of <italic><tp:taxon-name>Aplysia</tp:taxon-name></italic>. The shell is also similar in both forms but again, it is variable and therefore not a particularly useful character for determining species of aplysiids.</p></tp:treatment-sec><tp:treatment-sec><!--Section generated to contain objects referenced in tp:taxon-treatment.--><fig id="F39" position="float" orientation="portrait"><label>Plate 10.</label><caption><p><italic><tp:taxon-name>Aplysia parvula</tp:taxon-name></italic>, 20 mm, La Réunion, photo: P Bidgrain (no spcm).</p></caption><graphic xmlns:xlink="http://www.w3.org/1999/xlink" xlink:href="ZooKeys-197-001-g039.jpg" position="float" orientation="portrait" xlink:type="simple"/></fig><fig id="F40" position="float" orientation="portrait"><label>Plate 11.</label><caption><p><italic><tp:taxon-name>Aplysia parvula</tp:taxon-name></italic>, 14 mm, Maldives, photo: RC Anderson.</p></caption><graphic xmlns:xlink="http://www.w3.org/1999/xlink" xlink:href="ZooKeys-197-001-g040.jpg" position="float" orientation="portrait" xlink:type="simple"/></fig></tp:treatment-sec><ref-list><ref id="B53"><mixed-citation xmlns:xlink="http://www.w3.org/1999/xlink" xlink:type="simple"><person-group><name name-style="western"><surname>Macnae</surname><given-names>W</given-names></name></person-group> (<year>1955</year>)<article-title> On four species of the genus <italic>Aplysia</italic> common in South Africa.</article-title><source>Annals of the Natal Museum </source><volume>13</volume> (<issue>2</issue>): <fpage>223</fpage>-<lpage>241</lpage>.</mixed-citation></ref><ref id="B37"><mixed-citation xmlns:xlink="http://www.w3.org/1999/xlink" xlink:type="simple"><person-group><name name-style="western"><surname>Gosliner</surname><given-names>TM</given-names></name></person-group> (<year>1987</year>)<source> Nudibranchs of Southern Africa.</source><publisher-name>A guide to Opisthobranch molluscs of Southern Africa. EJ Brill, Leiden</publisher-name>, <publisher-loc>Netherlands</publisher-loc>, <lpage>136</lpage> pp.</mixed-citation></ref><ref id="B107"><mixed-citation xmlns:xlink="http://www.w3.org/1999/xlink" xlink:type="simple"><person-group><name name-style="western"><surname>Yonow</surname><given-names>N</given-names></name><name name-style="western"><surname>Hayward</surname><given-names>PJ</given-names></name></person-group> (<year>1991</year>)<article-title> Opisthobranches de l’lle Maurice, avec la description de deux espèces nouvelles (Mollusca: Opisthobranchia).</article-title><source>Revue française d’aquariologie herpétologie </source><volume>18</volume> (<issue>1</issue>): <fpage>1</fpage>-<lpage>30</lpage>.</mixed-citation></ref><ref id="B105"><mixed-citation xmlns:xlink="http://www.w3.org/1999/xlink" xlink:type="simple"><person-group><name name-style="western"><surname>Yonow</surname><given-names>N</given-names></name></person-group> (<year>2008</year>)<source> Sea Slugs of the Red Sea.</source><publisher-name>Pensoft Publishers</publisher-name>, <publisher-loc>Sofia-Moscow</publisher-loc>, <lpage>304</lpage> pp.</mixed-citation></ref><ref id="B2"><mixed-citation xmlns:xlink="http://www.w3.org/1999/xlink" xlink:type="simple"><person-group><name name-style="western"><surname>Apte</surname><given-names>D</given-names></name></person-group> (<year>2009</year>)<article-title> Opisthobranch fauna of Lakshadweep Islands, India, with 52 new records to Lakshadweep and 40 new records to India: part 1.</article-title><source>Journal Bombay Natural History Society </source><volume>106</volume> (<issue>2</issue>): <fpage>162</fpage>-<lpage>175</lpage>.</mixed-citation></ref><ref id="B100"><mixed-citation xmlns:xlink="http://www.w3.org/1999/xlink" xlink:type="simple"><person-group><name name-style="western"><surname>Yonow</surname><given-names>N</given-names></name></person-group> (<year>1994a</year>)<article-title> Opisthobranchs from the Maldive Islands, including descriptions of seven new species (Mollusca: Gastropoda).</article-title><source>Revue française d’aquariologie herpétologie </source><volume>20</volume> (<issue>4</issue>): <fpage>97</fpage>-<lpage>130</lpage>.</mixed-citation></ref><ref id="B103"><mixed-citation xmlns:xlink="http://www.w3.org/1999/xlink" xlink:type="simple"><person-group><name name-style="western"><surname>Yonow</surname><given-names>N</given-names></name></person-group> (<year>2000</year>)<article-title> Red Sea Opisthobranchia 4: The orders Cephalaspidea, Anaspidea, Notaspidea, and Nudibranchia: Dendronotacea and Aeolidacea.</article-title><source>Fauna of Arabia </source><volume>18</volume>: <fpage>87</fpage>-<lpage>131</lpage>.</mixed-citation></ref><ref id="B108"><mixed-citation xmlns:xlink="http://www.w3.org/1999/xlink" xlink:type="simple"><person-group><name name-style="western"><surname>Yonow</surname><given-names>N</given-names></name><name name-style="western"><surname>Anderson</surname><given-names>RC</given-names></name><name name-style="western"><surname>Buttress</surname><given-names>SG</given-names></name></person-group> (<year>2002</year>)<article-title> Opisthobranch molluscs from the Chagos  Archipelago, Central Indian Ocean.</article-title><source>Journal of Natural History </source><volume>36</volume>: <fpage>831</fpage>-<lpage>882</lpage>. doi: <ext-link ext-link-type="uri" xlink:href="http://dx.doi.org/10.1080/00222930110039161" xlink:type="simple">10.1080/00222930110039161</ext-link></mixed-citation></ref><ref id="B43"><mixed-citation xmlns:xlink="http://www.w3.org/1999/xlink" xlink:type="simple"><person-group><name name-style="western"><surname>Gosliner</surname><given-names>TM</given-names></name><name name-style="western"><surname>Behrens</surname><given-names>DW</given-names></name><name name-style="western"><surname>Valdés</surname><given-names>A</given-names></name></person-group> (<year>2008</year>)<source> Indo-Pacific Nudibranchs and Sea Slugs.</source><publisher-name>A Field guide to the world’s most diverse fauna. Sea Challengers Natural History Books, Washington</publisher-name>, <publisher-loc>U.S.A.</publisher-loc>, <lpage>425</lpage> pp.</mixed-citation></ref><ref id="B58"><mixed-citation xmlns:xlink="http://www.w3.org/1999/xlink" xlink:type="simple"><person-group><name name-style="western"><surname>Marshall</surname><given-names>JG</given-names></name><name name-style="western"><surname>Willan</surname><given-names>RC</given-names></name></person-group> (<year>1999</year>)<source> Nudibranchs of Heron Island, Great Barrier Reef.</source><publisher-name>A survey of the Opisthobranchia (sea slugs) of Heron and Wistari Reefs. Backhuys Publishers, Leiden</publisher-name>, <publisher-loc>Netherlands</publisher-loc>, <lpage>257</lpage> pp.</mixed-citation></ref></ref-list></tp:taxon-treatment>
