# Supplementary material for: Opisthobranchs from the western Indian Ocean, with descriptions of two new species and ten new records (Mollusca, Gastropoda)
Source: Zookeys. 2012 May 22;(197):1–130. doi: 10.3897/zookeys.197.1728 (PMC3376724; doi:10.3897/zookeys.197.1728)
Supplement: XML Treatment for Dolabella auricularia [file zookeys.197.1728-treatment9.xml]

<!DOCTYPE tp:taxon-treatment
  PUBLIC "-//TaxonX//DTD Taxonomic Treatment Publishing DTD v0 20100105//EN" "tax-treatment-NSO.dtd">
<tp:taxon-treatment xmlns:tp="http://www.plazi.org/taxpub"><tp:treatment-meta><mixed-citation publication-type="journal"><person-group><name><surname>Yonow</surname><given-names>Nathalie</given-names></name></person-group><article-title>Opisthobranchs from the western Indian Ocean, with descriptions of two new species and ten new records (Mollusca, Gastropoda)</article-title><source>Zookeys</source><day>22</day><month>5</month><year>2012</year><volume>2012</volume><issue>197</issue><fpage>1</fpage><lpage>130</lpage><pub-id pub-id-type="doi">10.3897/zookeys.197.1728</pub-id></mixed-citation></tp:treatment-meta><tp:nomenclature><tp:taxon-name>
                        <tp:taxon-name-part taxon-name-part-type="genus">Dolabella</tp:taxon-name-part>
                        <tp:taxon-name-part taxon-name-part-type="species">auricularia</tp:taxon-name-part>
                    <object-id xmlns:xlink="http://www.w3.org/1999/xlink" xlink:type="simple">http://species-id.net/wiki/Dolabella_auricularia</object-id>
								</tp:taxon-name><tp:taxon-authority>(Lightfoot, 1786)</tp:taxon-authority><xref ref-type="fig" rid="F2">Fig. 2</xref><xref ref-type="fig" rid="F41">Plate 12</xref><tp:nomenclature-citation-list><tp:nomenclature-citation><tp:taxon-name>Aplysia rumphii</tp:taxon-name><comment> Cuvier. – Rang 1828: 46, pl. 1 (La Réunion).</comment></tp:nomenclature-citation><tp:nomenclature-citation><tp:taxon-name>Aplysia ecaudata</tp:taxon-name><comment> Rang 1828: 47, pl. 2 (Papua New Guinea).</comment></tp:nomenclature-citation><tp:nomenclature-citation><tp:taxon-name>Aplysia truncata</tp:taxon-name><comment> Rang 1828: 47 (Papua New Guinea).</comment></tp:nomenclature-citation><tp:nomenclature-citation><tp:taxon-name>Aplysia teremidi</tp:taxon-name><comment> Rang 1928: 48, pl. 3 figs 1 – 3 (Society Islands).</comment></tp:nomenclature-citation><tp:nomenclature-citation><tp:taxon-name>Aplysia gigas</tp:taxon-name><comment> Rang 1828: 48, pl. 3 Fig. 4 (shell only) (“Mer des Indes”; “... this shell differs from the previous species...” transl.) (syn. n.).</comment></tp:nomenclature-citation><tp:nomenclature-citation><tp:taxon-name>Dolabella auricularia</tp:taxon-name><comment>. – <xref ref-type="bibr" rid="B5">Bebbington 1974</xref>: 73, figs. 7D, E, 8 (Tanzania, Seychelles (Aldabra), Kenya, Zanzibar, Grande Comoro); <xref ref-type="bibr" rid="B37">Gosliner 1987</xref>: 48, fig. 28 (South Africa); <xref ref-type="bibr" rid="B107">Yonow and Hayward 1991</xref>: 6, figs. 5E, F, 7D, 12A, B (Mauritius); <xref ref-type="bibr" rid="B100">Yonow 1994a</xref>: 104, figs. 2B, C, 4H (Maldives); <xref ref-type="bibr" rid="B2">Apte 2009</xref>:167: fig. 1j (Laccadive Islands); <xref ref-type="bibr" rid="B72">Richmond 2011</xref>: 278 (East Africa).</comment></tp:nomenclature-citation><tp:nomenclature-citation><tp:taxon-name>Dolabella gigas</tp:taxon-name><comment>. – <xref ref-type="bibr" rid="B29">Engel 1942</xref>: 197, figs. 1-5 (“Indian Ocean” and Mauritius + West Pacific); <xref ref-type="bibr" rid="B20">Eales 1946</xref>: 149, figs. 1-8 (Bombay, India) (syn. n.).</comment></tp:nomenclature-citation><tp:nomenclature-citation><tp:taxon-name>Dolabella scapula</tp:taxon-name><comment> (Martyn). – <xref ref-type="bibr" rid="B29">Engel 1942</xref>: 207, figs. 6-16 (“Indian Ocean,” Mauritius, Mozambique + West Pacific).</comment></tp:nomenclature-citation></tp:nomenclature-citation-list></tp:nomenclature><tp:treatment-sec sec-type="Material"><title>Material.</title><p>Zanzibar: 46 × 28 mm pres., Kizimkazi Dimbani reefs, intertidal, June 1994, leg. Suki/MD Richmond. – La Réunion, Mauritius, and Mayotte: photographs of numerous individuals and two shells <ext-link xmlns:xlink="http://www.w3.org/1999/xlink" ext-link-type="uri" xlink:href="http://seaslugs.free.fr/nudibranche/a_intro.htm" xlink:type="simple">http://seaslugs.free.fr/nudibranche/a_intro.htm</ext-link>. – Oman: Muscat, 1-12 April 2009, photo S Kahlbrock. – Seychelles: one individual photographed, Lilôt, NW Mahé, 1988-1989, P Kemp.</p></tp:treatment-sec><tp:treatment-sec sec-type="Description"><title>Description/Remarks.</title><p>Examination of the shell (<xref ref-type="fig" rid="F2">Fig. 2</xref>) identifies the Zanzibar specimen as the tropical Indo-Pacific <italic><tp:taxon-name>Dolabella auricularia</tp:taxon-name></italic>; the specimen had rounded tubercles in life, and these remain on the preserved animal. There are only two species of <italic><tp:taxon-name>Dolabella</tp:taxon-name></italic>, but to date no recent specimens of <italic><tp:taxon-name>Dolabella gigas</tp:taxon-name></italic> (Rang) have been recorded. The two species are said to differ in shell morphology and internal characters (<xref ref-type="bibr" rid="B29">Engel 1942</xref>, <xref ref-type="bibr" rid="B20">Eales 1946</xref>): <xref ref-type="bibr" rid="B5">Bebbington (1974)</xref> gave a history of <italic><tp:taxon-name>Dolabella gigas</tp:taxon-name></italic> and <italic><tp:taxon-name>Dolabella auricularia</tp:taxon-name></italic>. <xref ref-type="bibr" rid="B29">Engel (1942)</xref> listed both species, with slightly different shell morphologies, long and armed or short and unarmed penises, based on one specimen and 13 shells of <italic>gigas</italic> and many more of <italic>auricularia</italic> (as <italic>scapula</italic>). <xref ref-type="bibr" rid="B20">Eales (1946)</xref> examined two specimens of <!--PageBreak--><italic><tp:taxon-name>Dolabella gigas</tp:taxon-name></italic> from India and confirmed the differences in shell morphology but was unable to confirm the presence of spines on the penis.</p><p>The radular formulae appear smaller in <italic>gigas</italic> but it is difficult to make size-for-size comparisons from the literature. This study demonstrates that the shells of three specimens from La Réunion and Zanzibar with rounded tubercles, the external morphology of <italic><tp:taxon-name>Dolabella gigas</tp:taxon-name></italic>, prove to be identical to <italic><tp:taxon-name>Dolabella auricularia</tp:taxon-name></italic> (P Bidgrain and M Jay, pers. comm., see <ext-link xmlns:xlink="http://www.w3.org/1999/xlink" ext-link-type="uri" xlink:href="http://seaslugs.free.fr/nudibranche/a_intro.htm" xlink:type="simple">http://seaslugs.free.fr/nudibranche/a_intro.htm</ext-link> for shell photos). Looking at the many shells illustrated by Engel (op. cit.) and Eales (op. cit.), there appears to be a clinal variation from one extreme to the other. Smooth and hirsute specimens were recorded together from Mauritius (<xref ref-type="bibr" rid="B107">Yonow and Hayward 1991</xref>) and both spiky and warty specimens were recorded from the Maldives (<xref ref-type="bibr" rid="B100">Yonow 1994a</xref>); all shells examined were similar, which eliminates the previously divisive external morphologies. It is probable that some of the shells of <italic><tp:taxon-name>Dolabella gigas</tp:taxon-name></italic> illustrated in the literature are extremes or aberrant; there appears to be only one record of penis spines, which remains unconfirmed. If this is considered an error, any differences between the two species are eliminated: it seems extremely unlikely that there would be two very large species of <italic><tp:taxon-name>Dolabella</tp:taxon-name></italic> distributed together in the same regions, and both are here considered the same species.</p><fig id="F2" position="float" orientation="portrait"><label>Figure 2.</label><caption><p><italic><tp:taxon-name>Dolabella auricularia</tp:taxon-name></italic>, shell of 46 mm specimen (24 mm maximum shell dimension).</p></caption><graphic xmlns:xlink="http://www.w3.org/1999/xlink" xlink:href="ZooKeys-197-001-g002.jpg" position="float" orientation="portrait" xlink:type="simple"/></fig></tp:treatment-sec><tp:treatment-sec sec-type="Note"><title>Note.</title><p>The Maldives specimen and shell listed in Yonow (1994) are deposited in The Natural History Museum, London (NHMUK 20110444), and not in the Australian Museum, Sydney, as stated in that paper due to subsequent postal security regulations.</p></tp:treatment-sec><tp:treatment-sec><!--Section generated to contain objects referenced in tp:taxon-treatment.--><fig id="F41" position="float" orientation="portrait"><label>Plate 12.</label><caption><p><italic><tp:taxon-name>Dolabella auricularia</tp:taxon-name></italic>, Oman, photo: S Kahlbrock (no spcm).</p></caption><graphic xmlns:xlink="http://www.w3.org/1999/xlink" xlink:href="ZooKeys-197-001-g041.jpg" position="float" orientation="portrait" xlink:type="simple"/></fig></tp:treatment-sec><ref-list><ref id="B5"><mixed-citation xmlns:xlink="http://www.w3.org/1999/xlink" xlink:type="simple"><person-group><name name-style="western"><surname>Bebbington</surname><given-names>A</given-names></name></person-group> (<year>1974</year>)<article-title> Aplysiid species from East Africa with notes on the Indian Ocean Aplysiomorpha (Gastropoda: Opisthobranchia).</article-title><source>Zoological Journal Linnean Society </source><volume>54</volume>: <fpage>63</fpage>-<lpage>99</lpage>. doi: <ext-link ext-link-type="uri" xlink:href="http://dx.doi.org/10.1111/j.1096-3642.1974.tb00793.x" xlink:type="simple">10.1111/j.1096-3642.1974.tb00793.x</ext-link></mixed-citation></ref><ref id="B37"><mixed-citation xmlns:xlink="http://www.w3.org/1999/xlink" xlink:type="simple"><person-group><name name-style="western"><surname>Gosliner</surname><given-names>TM</given-names></name></person-group> (<year>1987</year>)<source> Nudibranchs of Southern Africa.</source><publisher-name>A guide to Opisthobranch molluscs of Southern Africa. EJ Brill, Leiden</publisher-name>, <publisher-loc>Netherlands</publisher-loc>, <lpage>136</lpage> pp.</mixed-citation></ref><ref id="B107"><mixed-citation xmlns:xlink="http://www.w3.org/1999/xlink" xlink:type="simple"><person-group><name name-style="western"><surname>Yonow</surname><given-names>N</given-names></name><name name-style="western"><surname>Hayward</surname><given-names>PJ</given-names></name></person-group> (<year>1991</year>)<article-title> Opisthobranches de l’lle Maurice, avec la description de deux espèces nouvelles (Mollusca: Opisthobranchia).</article-title><source>Revue française d’aquariologie herpétologie </source><volume>18</volume> (<issue>1</issue>): <fpage>1</fpage>-<lpage>30</lpage>.</mixed-citation></ref><ref id="B100"><mixed-citation xmlns:xlink="http://www.w3.org/1999/xlink" xlink:type="simple"><person-group><name name-style="western"><surname>Yonow</surname><given-names>N</given-names></name></person-group> (<year>1994a</year>)<article-title> Opisthobranchs from the Maldive Islands, including descriptions of seven new species (Mollusca: Gastropoda).</article-title><source>Revue française d’aquariologie herpétologie </source><volume>20</volume> (<issue>4</issue>): <fpage>97</fpage>-<lpage>130</lpage>.</mixed-citation></ref><ref id="B2"><mixed-citation xmlns:xlink="http://www.w3.org/1999/xlink" xlink:type="simple"><person-group><name name-style="western"><surname>Apte</surname><given-names>D</given-names></name></person-group> (<year>2009</year>)<article-title> Opisthobranch fauna of Lakshadweep Islands, India, with 52 new records to Lakshadweep and 40 new records to India: part 1.</article-title><source>Journal Bombay Natural History Society </source><volume>106</volume> (<issue>2</issue>): <fpage>162</fpage>-<lpage>175</lpage>.</mixed-citation></ref><ref id="B72"><mixed-citation xmlns:xlink="http://www.w3.org/1999/xlink" xlink:type="simple"><person-group><name name-style="western"><surname>Richmond</surname><given-names>MD</given-names></name></person-group> (<year>2011</year>)<source> A Field Guide to the Seashores of Eastern Africa and the Western Indian Ocean Islands, 3<sup>rd</sup> edition.</source><publisher-name>Sida/SAREC-UDSM</publisher-name>, <publisher-loc>Sweden</publisher-loc>, <lpage>464</lpage> pp.</mixed-citation></ref><ref id="B29"><mixed-citation xmlns:xlink="http://www.w3.org/1999/xlink" xlink:type="simple"><person-group><name name-style="western"><surname>Engel</surname><given-names>H</given-names></name></person-group> (<year>1942</year>)<article-title> The genus <italic>Dolabella</italic>.</article-title><source>Zoologische Mededelingen, Leiden </source><volume>24</volume>: <fpage>197</fpage>-<lpage>239</lpage>.</mixed-citation></ref><ref id="B20"><mixed-citation xmlns:xlink="http://www.w3.org/1999/xlink" xlink:type="simple"><person-group><name name-style="western"><surname>Eales</surname><given-names>NB</given-names></name></person-group> (<year>1946</year>)<article-title> The anatomy of <italic>Dolabella gigas</italic>.</article-title><source>Journal Molluscan Studies </source><volume>27</volume> (<issue>3</issue>): <fpage>109</fpage>-<lpage>118</lpage>.</mixed-citation></ref></ref-list></tp:taxon-treatment>
