# Supplementary material for: Opisthobranchs from the western Indian Ocean, with descriptions of two new species and ten new records (Mollusca, Gastropoda)
Source: Zookeys. 2012 May 22;(197):1–130. doi: 10.3897/zookeys.197.1728 (PMC3376724; doi:10.3897/zookeys.197.1728)
Supplement: XML Treatment for Dolabrifera dolabrifera [file zookeys.197.1728-treatment10.xml]

<!DOCTYPE tp:taxon-treatment
  PUBLIC "-//TaxonX//DTD Taxonomic Treatment Publishing DTD v0 20100105//EN" "tax-treatment-NSO.dtd">
<tp:taxon-treatment xmlns:tp="http://www.plazi.org/taxpub"><tp:treatment-meta><mixed-citation publication-type="journal"><person-group><name><surname>Yonow</surname><given-names>Nathalie</given-names></name></person-group><article-title>Opisthobranchs from the western Indian Ocean, with descriptions of two new species and ten new records (Mollusca, Gastropoda)</article-title><source>Zookeys</source><day>22</day><month>5</month><year>2012</year><volume>2012</volume><issue>197</issue><fpage>1</fpage><lpage>130</lpage><pub-id pub-id-type="doi">10.3897/zookeys.197.1728</pub-id></mixed-citation></tp:treatment-meta><tp:nomenclature><tp:taxon-name>
                        <tp:taxon-name-part taxon-name-part-type="genus">Dolabrifera</tp:taxon-name-part>
                        <tp:taxon-name-part taxon-name-part-type="species">dolabrifera</tp:taxon-name-part>
                    <object-id xmlns:xlink="http://www.w3.org/1999/xlink" xlink:type="simple">http://species-id.net/wiki/Dolabrifera_dolabrifera</object-id>
								</tp:taxon-name><tp:taxon-authority>(Cuvier, 1817)</tp:taxon-authority><tp:nomenclature-citation-list><tp:nomenclature-citation><tp:taxon-name>Dolabrifera dolabrifera</tp:taxon-name><comment>. – <xref ref-type="bibr" rid="B5">Bebbington 1974</xref>: 78, figs. 7F, 9 (Tanzania, Seychelles (Aldabra), Kenya, Zanzibar); <xref ref-type="bibr" rid="B107">Yonow and Hayward 1991</xref>: 6, fig. 5A-C (Mauritius); <xref ref-type="bibr" rid="B105">Yonow 2008</xref>: 102 (Red Sea); <xref ref-type="bibr" rid="B2">Apte 2009</xref>: 165, fig. 1i (Laccadive Islands); <xref ref-type="bibr" rid="B72">Richmond 2011</xref>: 278 (East Africa).</comment></tp:nomenclature-citation></tp:nomenclature-citation-list></tp:nomenclature><tp:treatment-sec sec-type="Material"><title>Material.</title><p>Socotra: 10 mm curled pres. (St-021, MAP-097), rocks with algae, W of Rhiy di-Diblih, Nogid, S coast, 12 March 1999, leg. M Apel. – Maldives: 60 mm approx. (49 mm pres.), in <italic><tp:taxon-name>Tridacna</tp:taxon-name></italic> culture tank, Marine Research Section, Malé, North Malé Atoll, 30 December 1995, leg. RC Anderson (“mottled olive green; extruded white gelatinous fluid from posterior siphon”); photos only of several individuals, March 1997, March 1998, March 1999, J Hinterkircher. – Mauritius and La Réunion: numerous individuals with various colours and textures <ext-link xmlns:xlink="http://www.w3.org/1999/xlink" ext-link-type="uri" xlink:href="http://seaslugs.free.fr/nudibranche/a_intro.htm" xlink:type="simple">http://seaslugs.free.fr/nudibranche/a_intro.htm</ext-link>. – Seychelles: photo of one individual, Lilôt, NW Mahé, 1988-1989, P Kemp.</p></tp:treatment-sec><tp:treatment-sec sec-type="Description"><title>Description/Distribution.</title><p>Preserved specimen from the Maldives are relaxed, with rhinophores and tentacles well extended, and a distinct flange present around margin; Socotra specimen very contracted and curled up. Colours of living specimens are extremely variable, and the villi may or may not be present; <italic><tp:taxon-name>Dolabrifera dolabrifera</tp:taxon-name></italic> can grow to 50 mm in length, and is common in the western Indian Ocean and Red Sea in shallow inter- and sub-tidal coastal waters; it has a wide Indo-Pacific distribution.<!--PageBreak--></p></tp:treatment-sec><ref-list><ref id="B5"><mixed-citation xmlns:xlink="http://www.w3.org/1999/xlink" xlink:type="simple"><person-group><name name-style="western"><surname>Bebbington</surname><given-names>A</given-names></name></person-group> (<year>1974</year>)<article-title> Aplysiid species from East Africa with notes on the Indian Ocean Aplysiomorpha (Gastropoda: Opisthobranchia).</article-title><source>Zoological Journal Linnean Society </source><volume>54</volume>: <fpage>63</fpage>-<lpage>99</lpage>. doi: <ext-link ext-link-type="uri" xlink:href="http://dx.doi.org/10.1111/j.1096-3642.1974.tb00793.x" xlink:type="simple">10.1111/j.1096-3642.1974.tb00793.x</ext-link></mixed-citation></ref><ref id="B107"><mixed-citation xmlns:xlink="http://www.w3.org/1999/xlink" xlink:type="simple"><person-group><name name-style="western"><surname>Yonow</surname><given-names>N</given-names></name><name name-style="western"><surname>Hayward</surname><given-names>PJ</given-names></name></person-group> (<year>1991</year>)<article-title> Opisthobranches de l’lle Maurice, avec la description de deux espèces nouvelles (Mollusca: Opisthobranchia).</article-title><source>Revue française d’aquariologie herpétologie </source><volume>18</volume> (<issue>1</issue>): <fpage>1</fpage>-<lpage>30</lpage>.</mixed-citation></ref><ref id="B105"><mixed-citation xmlns:xlink="http://www.w3.org/1999/xlink" xlink:type="simple"><person-group><name name-style="western"><surname>Yonow</surname><given-names>N</given-names></name></person-group> (<year>2008</year>)<source> Sea Slugs of the Red Sea.</source><publisher-name>Pensoft Publishers</publisher-name>, <publisher-loc>Sofia-Moscow</publisher-loc>, <lpage>304</lpage> pp.</mixed-citation></ref><ref id="B2"><mixed-citation xmlns:xlink="http://www.w3.org/1999/xlink" xlink:type="simple"><person-group><name name-style="western"><surname>Apte</surname><given-names>D</given-names></name></person-group> (<year>2009</year>)<article-title> Opisthobranch fauna of Lakshadweep Islands, India, with 52 new records to Lakshadweep and 40 new records to India: part 1.</article-title><source>Journal Bombay Natural History Society </source><volume>106</volume> (<issue>2</issue>): <fpage>162</fpage>-<lpage>175</lpage>.</mixed-citation></ref><ref id="B72"><mixed-citation xmlns:xlink="http://www.w3.org/1999/xlink" xlink:type="simple"><person-group><name name-style="western"><surname>Richmond</surname><given-names>MD</given-names></name></person-group> (<year>2011</year>)<source> A Field Guide to the Seashores of Eastern Africa and the Western Indian Ocean Islands, 3<sup>rd</sup> edition.</source><publisher-name>Sida/SAREC-UDSM</publisher-name>, <publisher-loc>Sweden</publisher-loc>, <lpage>464</lpage> pp.</mixed-citation></ref></ref-list></tp:taxon-treatment>
