# Supplementary material for: Opisthobranchs from the western Indian Ocean, with descriptions of two new species and ten new records (Mollusca, Gastropoda)
Source: Zookeys. 2012 May 22;(197):1–130. doi: 10.3897/zookeys.197.1728 (PMC3376724; doi:10.3897/zookeys.197.1728)
Supplement: XML Treatment for Notarchus indicus [file zookeys.197.1728-treatment11.xml]

<!DOCTYPE tp:taxon-treatment
  PUBLIC "-//TaxonX//DTD Taxonomic Treatment Publishing DTD v0 20100105//EN" "tax-treatment-NSO.dtd">
<tp:taxon-treatment xmlns:tp="http://www.plazi.org/taxpub"><tp:treatment-meta><mixed-citation publication-type="journal"><person-group><name><surname>Yonow</surname><given-names>Nathalie</given-names></name></person-group><article-title>Opisthobranchs from the western Indian Ocean, with descriptions of two new species and ten new records (Mollusca, Gastropoda)</article-title><source>Zookeys</source><day>22</day><month>5</month><year>2012</year><volume>2012</volume><issue>197</issue><fpage>1</fpage><lpage>130</lpage><pub-id pub-id-type="doi">10.3897/zookeys.197.1728</pub-id></mixed-citation></tp:treatment-meta><tp:nomenclature><tp:taxon-name>
                        <tp:taxon-name-part taxon-name-part-type="genus">Notarchus</tp:taxon-name-part>
                        <tp:taxon-name-part taxon-name-part-type="species">indicus</tp:taxon-name-part>
                    <object-id xmlns:xlink="http://www.w3.org/1999/xlink" xlink:type="simple">http://species-id.net/wiki/Notarchus_indicus</object-id>
								</tp:taxon-name><tp:taxon-authority>Schweigger, 1820</tp:taxon-authority><tp:nomenclature-citation-list><tp:nomenclature-citation><tp:taxon-name>Notarchus indicus</tp:taxon-name><comment>. – <xref ref-type="bibr" rid="B35">Farran 1905</xref>: 355 (Sri Lanka); <xref ref-type="bibr" rid="B19">Eales 1944</xref>: 12, fig. 12 (Zanzibar); <xref ref-type="bibr" rid="B103">Yonow 2000</xref>: 96, pl. 9 (Red Sea); <xref ref-type="bibr" rid="B105">Yonow 2008</xref>: 105 (Red Sea).</comment></tp:nomenclature-citation><tp:nomenclature-citation><tp:taxon-name>Notarchus ceylonicus</tp:taxon-name><comment> Farran, 1905: 355, pl. 5 figs. 18-23 (Sri Lanka).</comment></tp:nomenclature-citation></tp:nomenclature-citation-list></tp:nomenclature><tp:treatment-sec sec-type="Material"><title>Material.</title><p>Socotra: four specimens 15-20 mm preserved lengths (IT-157, RJ-011), <named-content xmlns:xlink="http://www.w3.org/1999/xlink" content-type="dwc:verbatimCoordinates" xlink:type="simple">12°18.698'N, 53°48.285'E</named-content>, 09 April 1999, leg. R Janssen.</p></tp:treatment-sec><tp:treatment-sec sec-type="Description"><title>Description/Distribution.</title><p>Preserved specimens are similar to previously examined material from the Red Sea, severely contracted into spheres with varying amounts of speckling remaining on different specimens. The species is circumtropical, common where it occurs but not often recorded. Records from the western Indian Ocean are summarized by <xref ref-type="bibr" rid="B5">Bebbington (1974)</xref>; there are no new records apart from those from the Red Sea listed above.</p></tp:treatment-sec><ref-list><ref id="B35"><mixed-citation xmlns:xlink="http://www.w3.org/1999/xlink" xlink:type="simple"><person-group><name name-style="western"><surname>Farran</surname><given-names>GP</given-names></name></person-group> (<year>1905</year>)<article-title> Report on the opisthobranchiate Mollusca collected by Prof. Herdman at Ceylon, in 1902.</article-title> In: <person-group><name name-style="western"><surname>Herdman</surname><given-names>WA</given-names></name></person-group> (<role>Ed.</role>). <issue-title> Report to the Government of Ceylon on the Pearl Oyster Fisheries of the Gulf of Manaar 3, suppl. rep.</issue-title><volume>21</volume>: <fpage>329</fpage>–<lpage>364</lpage>.</mixed-citation></ref><ref id="B19"><mixed-citation xmlns:xlink="http://www.w3.org/1999/xlink" xlink:type="simple"><person-group><name name-style="western"><surname>Eales</surname><given-names>NB</given-names></name></person-group> (<year>1944</year>)<article-title> Aplysiids from the Indian Ocean, with a review of the family Aplysiidae.</article-title><source>Proceedings of the Malacological Society London </source><volume>26</volume>: <fpage>1</fpage>-<lpage>22</lpage>.</mixed-citation></ref><ref id="B103"><mixed-citation xmlns:xlink="http://www.w3.org/1999/xlink" xlink:type="simple"><person-group><name name-style="western"><surname>Yonow</surname><given-names>N</given-names></name></person-group> (<year>2000</year>)<article-title> Red Sea Opisthobranchia 4: The orders Cephalaspidea, Anaspidea, Notaspidea, and Nudibranchia: Dendronotacea and Aeolidacea.</article-title><source>Fauna of Arabia </source><volume>18</volume>: <fpage>87</fpage>-<lpage>131</lpage>.</mixed-citation></ref><ref id="B105"><mixed-citation xmlns:xlink="http://www.w3.org/1999/xlink" xlink:type="simple"><person-group><name name-style="western"><surname>Yonow</surname><given-names>N</given-names></name></person-group> (<year>2008</year>)<source> Sea Slugs of the Red Sea.</source><publisher-name>Pensoft Publishers</publisher-name>, <publisher-loc>Sofia-Moscow</publisher-loc>, <lpage>304</lpage> pp.</mixed-citation></ref><ref id="B5"><mixed-citation xmlns:xlink="http://www.w3.org/1999/xlink" xlink:type="simple"><person-group><name name-style="western"><surname>Bebbington</surname><given-names>A</given-names></name></person-group> (<year>1974</year>)<article-title> Aplysiid species from East Africa with notes on the Indian Ocean Aplysiomorpha (Gastropoda: Opisthobranchia).</article-title><source>Zoological Journal Linnean Society </source><volume>54</volume>: <fpage>63</fpage>-<lpage>99</lpage>. doi: <ext-link ext-link-type="uri" xlink:href="http://dx.doi.org/10.1111/j.1096-3642.1974.tb00793.x" xlink:type="simple">10.1111/j.1096-3642.1974.tb00793.x</ext-link></mixed-citation></ref></ref-list></tp:taxon-treatment>
