# Supplementary material for: Opisthobranchs from the western Indian Ocean, with descriptions of two new species and ten new records (Mollusca, Gastropoda)
Source: Zookeys. 2012 May 22;(197):1–130. doi: 10.3897/zookeys.197.1728 (PMC3376724; doi:10.3897/zookeys.197.1728)
Supplement: XML Treatment for Stylocheilus longicauda [file zookeys.197.1728-treatment12.xml]

<!DOCTYPE tp:taxon-treatment
  PUBLIC "-//TaxonX//DTD Taxonomic Treatment Publishing DTD v0 20100105//EN" "tax-treatment-NSO.dtd">
<tp:taxon-treatment xmlns:tp="http://www.plazi.org/taxpub"><tp:treatment-meta><mixed-citation publication-type="journal"><person-group><name><surname>Yonow</surname><given-names>Nathalie</given-names></name></person-group><article-title>Opisthobranchs from the western Indian Ocean, with descriptions of two new species and ten new records (Mollusca, Gastropoda)</article-title><source>Zookeys</source><day>22</day><month>5</month><year>2012</year><volume>2012</volume><issue>197</issue><fpage>1</fpage><lpage>130</lpage><pub-id pub-id-type="doi">10.3897/zookeys.197.1728</pub-id></mixed-citation></tp:treatment-meta><tp:nomenclature><tp:taxon-name>
                        <tp:taxon-name-part taxon-name-part-type="genus">Stylocheilus</tp:taxon-name-part>
                        <tp:taxon-name-part taxon-name-part-type="species">longicauda</tp:taxon-name-part>
                    <object-id xmlns:xlink="http://www.w3.org/1999/xlink" xlink:type="simple">http://species-id.net/wiki/Stylocheilus_longicauda</object-id>
								</tp:taxon-name><tp:taxon-authority>(Quoy &amp; Gaimard, 1824)</tp:taxon-authority><xref ref-type="fig" rid="F42">Plate 13</xref><tp:nomenclature-citation-list><tp:nomenclature-citation><tp:taxon-name>Aplysia longicauda</tp:taxon-name><comment> Quoy &amp; Gaimard, 1824: 421, pl 66 Fig. 8 (New Guinea); Rang 1828: 73, pl. 22 figs 8 - 10 (Quoy &amp; Gaimard specimen, on “<italic>fucus</italic>”).</comment></tp:nomenclature-citation><tp:nomenclature-citation><tp:taxon-name>Aplysia citrina</tp:taxon-name><comment> Rang, 1828: 71, pl. 22 figs. 1, 2 (Atlantic Ocean on <italic><tp:taxon-name>Sargassum</tp:taxon-name></italic>).</comment></tp:nomenclature-citation><tp:nomenclature-citation><tp:taxon-name>Aplysia nudata</tp:taxon-name><comment> Rang, 1828: 72, pl. 22 figs. 3-5 (Sandwich Islands on “fucus”).</comment></tp:nomenclature-citation><tp:nomenclature-citation><tp:taxon-name>Aplysia striata</tp:taxon-name><comment> Quoy &amp; Gaimard, 1832: 315 (New Guinea).</comment></tp:nomenclature-citation><tp:nomenclature-citation><tp:taxon-name>Stylocheilus longicauda</tp:taxon-name><comment>. – <xref ref-type="bibr" rid="B5">Bebbington 1974</xref>: 87, figs. 7G, 14, 15 (Kenya and Zanzibar); <xref ref-type="bibr" rid="B37">Gosliner 1987</xref>: 49, fig. 30 (South Africa); <xref ref-type="bibr" rid="B107">Yonow and Hayward 1991</xref>: 5, fig. 3E (Mauritius); <xref ref-type="bibr" rid="B105">Yonow 2008</xref>: 104 (Red Sea).</comment></tp:nomenclature-citation><tp:nomenclature-citation><tp:taxon-name>Stylocheilus striatus</tp:taxon-name><comment>. – <xref ref-type="bibr" rid="B105">Yonow 2008</xref>: 108 (Red Sea); <xref ref-type="bibr" rid="B2">Apte 2009</xref>: 167, fig. 1k (Laccadive Islands); <xref ref-type="bibr" rid="B72">Richmond 2011</xref>: 278 (East Africa).</comment></tp:nomenclature-citation></tp:nomenclature-citation-list></tp:nomenclature><tp:treatment-sec sec-type="Material"><title>Material.</title><p>Maldives: 6 mm in length pres., 2 m depth on algal-covered stone, Kuredu, Lhaviyani Atoll, 10-24 March 1998, leg. J Hinterkircher; three specimens collected of many, 50-70 mm live lengths (28-32 mm preserved), on algae growing on floating grouper cage near surface, Kiadhu Tila, Felidhoo Atoll, 23 July 1994, leg. RC Anderson (striations still visible on preserved specimens). – Zanzibar: numerous specimens 10-50 mm pres. lengths, Mazzini, intertidal and low water forming chains on sand and rocks in sea grass beds, 09 September 1993, leg. MD Richmond (numerous villi, very long rhinophores and oral tentacles). – Mauritius, La Réunion, Mayotte, and Madagascar: photographs of numerous individuals <ext-link xmlns:xlink="http://www.w3.org/1999/xlink" ext-link-type="uri" xlink:href="http://seaslugs.free.fr/nudibranche/a_intro.htm" xlink:type="simple">http://seaslugs.free.fr/nudibranche/a_intro.htm</ext-link>. – Oman: Muscat, 01-12 April 2009, photos of several individuals, S Kahlbrock.</p></tp:treatment-sec><tp:treatment-sec sec-type="Description"><title>Description/Distribution.</title><p>Benthic form of this circumglobal species distinguished by fine longitudinal brown-to-black lines usually interrupted by ‘eyespots’ <!--PageBreak-->with bright blue centres; tail long, swelling present in middle of body where parapodial lobes enclose large gill and anal siphon; rhinophores and oral tentacles long and slender. Specimens in any given population may have few or numerous villi, and this variation is still visible in the preserved material. It can be locally common in sea grass beds and shallow water, especially during the breeding season, but this does not happen every year (P Bidgrain, pers. comm. and <ext-link xmlns:xlink="http://www.w3.org/1999/xlink" ext-link-type="uri" xlink:href="http://seaslugs.free.fr/nudibranche/a_intro.htm" xlink:type="simple">http://seaslugs.free.fr/nudibranche/a_intro.htm</ext-link>).</p></tp:treatment-sec><tp:treatment-sec sec-type="Remarks"><title>Remarks. </title><p>There is probably only one species of <italic><tp:taxon-name>Stylocheilus</tp:taxon-name></italic> occurring in two forms, the benthic striated form described and illustrated here, which was known as <italic>striatus</italic>, and the yellow pelagic form associated with seaweeds currently known as <italic>longicauda</italic>.</p><p>This may be an appropriate location to discuss the problems posed by the aplysiids distributed in the Indo-West Pacific: all species covered in this work are complex and appear to comprise colour forms identified as separate species, as well as having different habitat preferences. <italic><tp:taxon-name>Aplysia parvula</tp:taxon-name></italic> occurs consistently in at least two forms, the larger pale-coloured shallow water one associated with algae and the tiny black reef form although other colour forms are recorded (<ext-link xmlns:xlink="http://www.w3.org/1999/xlink" ext-link-type="uri" xlink:href="http://seaslugs.free.fr/nudibranche/a_intro.htm" xlink:type="simple">http://seaslugs.free.fr/nudibranche/a_intro.htm</ext-link> and <ext-link xmlns:xlink="http://www.w3.org/1999/xlink" ext-link-type="uri" xlink:href="http://www.nudipixel.net/species/aplysia_parvula/" xlink:type="simple">http://www.nudipixel.net/species/aplysia_parvula/</ext-link>). It is noted that the radulae and shells were similar, with slight differences. <italic><tp:taxon-name>Dolabrifera dolabrifera</tp:taxon-name></italic> has been described under many names but has long been recognised as a single species. Many species of <italic><tp:taxon-name>Dolabella</tp:taxon-name></italic> have been described but were historically resolved to two species, with different external and (possibly) internal morphologies and shells; these are synonymised as one species in this work. The history of <italic><tp:taxon-name>Stylocheilus</tp:taxon-name></italic> is also complicated, with two very different forms inhabiting very different environments. Clearly the aplysiids are in need of revision, entailing comparison of specimens from different regions and habitats as well as a very thorough review of the literature; it is probable that the numerous species names currently listed will dissolve into fewer, variable species.</p></tp:treatment-sec><tp:treatment-sec><!--Section generated to contain objects referenced in tp:taxon-treatment.--><fig id="F42" position="float" orientation="portrait"><label>Plate 13.</label><caption><p><italic><tp:taxon-name>Stylocheilus longicauda</tp:taxon-name></italic> form <italic>striata</italic>, 10–50 mm pres., Zanzibar, photo: MD Richmond.</p></caption><graphic xmlns:xlink="http://www.w3.org/1999/xlink" xlink:href="ZooKeys-197-001-g042.jpg" position="float" orientation="portrait" xlink:type="simple"/></fig></tp:treatment-sec><ref-list><ref id="B5"><mixed-citation xmlns:xlink="http://www.w3.org/1999/xlink" xlink:type="simple"><person-group><name name-style="western"><surname>Bebbington</surname><given-names>A</given-names></name></person-group> (<year>1974</year>)<article-title> Aplysiid species from East Africa with notes on the Indian Ocean Aplysiomorpha (Gastropoda: Opisthobranchia).</article-title><source>Zoological Journal Linnean Society </source><volume>54</volume>: <fpage>63</fpage>-<lpage>99</lpage>. doi: <ext-link ext-link-type="uri" xlink:href="http://dx.doi.org/10.1111/j.1096-3642.1974.tb00793.x" xlink:type="simple">10.1111/j.1096-3642.1974.tb00793.x</ext-link></mixed-citation></ref><ref id="B37"><mixed-citation xmlns:xlink="http://www.w3.org/1999/xlink" xlink:type="simple"><person-group><name name-style="western"><surname>Gosliner</surname><given-names>TM</given-names></name></person-group> (<year>1987</year>)<source> Nudibranchs of Southern Africa.</source><publisher-name>A guide to Opisthobranch molluscs of Southern Africa. EJ Brill, Leiden</publisher-name>, <publisher-loc>Netherlands</publisher-loc>, <lpage>136</lpage> pp.</mixed-citation></ref><ref id="B107"><mixed-citation xmlns:xlink="http://www.w3.org/1999/xlink" xlink:type="simple"><person-group><name name-style="western"><surname>Yonow</surname><given-names>N</given-names></name><name name-style="western"><surname>Hayward</surname><given-names>PJ</given-names></name></person-group> (<year>1991</year>)<article-title> Opisthobranches de l’lle Maurice, avec la description de deux espèces nouvelles (Mollusca: Opisthobranchia).</article-title><source>Revue française d’aquariologie herpétologie </source><volume>18</volume> (<issue>1</issue>): <fpage>1</fpage>-<lpage>30</lpage>.</mixed-citation></ref><ref id="B105"><mixed-citation xmlns:xlink="http://www.w3.org/1999/xlink" xlink:type="simple"><person-group><name name-style="western"><surname>Yonow</surname><given-names>N</given-names></name></person-group> (<year>2008</year>)<source> Sea Slugs of the Red Sea.</source><publisher-name>Pensoft Publishers</publisher-name>, <publisher-loc>Sofia-Moscow</publisher-loc>, <lpage>304</lpage> pp.</mixed-citation></ref><ref id="B2"><mixed-citation xmlns:xlink="http://www.w3.org/1999/xlink" xlink:type="simple"><person-group><name name-style="western"><surname>Apte</surname><given-names>D</given-names></name></person-group> (<year>2009</year>)<article-title> Opisthobranch fauna of Lakshadweep Islands, India, with 52 new records to Lakshadweep and 40 new records to India: part 1.</article-title><source>Journal Bombay Natural History Society </source><volume>106</volume> (<issue>2</issue>): <fpage>162</fpage>-<lpage>175</lpage>.</mixed-citation></ref><ref id="B72"><mixed-citation xmlns:xlink="http://www.w3.org/1999/xlink" xlink:type="simple"><person-group><name name-style="western"><surname>Richmond</surname><given-names>MD</given-names></name></person-group> (<year>2011</year>)<source> A Field Guide to the Seashores of Eastern Africa and the Western Indian Ocean Islands, 3<sup>rd</sup> edition.</source><publisher-name>Sida/SAREC-UDSM</publisher-name>, <publisher-loc>Sweden</publisher-loc>, <lpage>464</lpage> pp.</mixed-citation></ref></ref-list></tp:taxon-treatment>
