# Supplementary material for: Opisthobranchs from the western Indian Ocean, with descriptions of two new species and ten new records (Mollusca, Gastropoda)
Source: Zookeys. 2012 May 22;(197):1–130. doi: 10.3897/zookeys.197.1728 (PMC3376724; doi:10.3897/zookeys.197.1728)
Supplement: XML Treatment for Elysia nigropunctata [file zookeys.197.1728-treatment14.xml]

<!DOCTYPE tp:taxon-treatment
  PUBLIC "-//TaxonX//DTD Taxonomic Treatment Publishing DTD v0 20100105//EN" "tax-treatment-NSO.dtd">
<tp:taxon-treatment xmlns:tp="http://www.plazi.org/taxpub"><tp:treatment-meta><mixed-citation publication-type="journal"><person-group><name><surname>Yonow</surname><given-names>Nathalie</given-names></name></person-group><article-title>Opisthobranchs from the western Indian Ocean, with descriptions of two new species and ten new records (Mollusca, Gastropoda)</article-title><source>Zookeys</source><day>22</day><month>5</month><year>2012</year><volume>2012</volume><issue>197</issue><fpage>1</fpage><lpage>130</lpage><pub-id pub-id-type="doi">10.3897/zookeys.197.1728</pub-id></mixed-citation></tp:treatment-meta><tp:nomenclature><tp:taxon-name>
                        <tp:taxon-name-part taxon-name-part-type="genus">Elysia</tp:taxon-name-part>
                        <tp:taxon-name-part taxon-name-part-type="species">nigropunctata</tp:taxon-name-part>
                        <object-id xmlns:xlink="http://www.w3.org/1999/xlink" xlink:type="simple">http://species-id.net/wiki/Elysia_cf_nigropunctata</object-id>
                    </tp:taxon-name><tp:taxon-authority>(Pease, 1871)</tp:taxon-authority><tp:taxon-status xmlns:xlink="http://www.w3.org/1999/xlink" xlink:type="simple">cf.</tp:taxon-status><xref ref-type="fig" rid="F4">Fig. 4</xref><xref ref-type="fig" rid="F45">Plate 16</xref><tp:nomenclature-citation-list><tp:nomenclature-citation><tp:taxon-name>? Pterogasteron nigropunctatus</tp:taxon-name><comment> Pease, 1871: 304, pl. 22 fig. 2 (Tahiti).</comment></tp:nomenclature-citation><tp:nomenclature-citation><tp:taxon-name>Elysia</tp:taxon-name><comment> sp. 11. – <ext-link xmlns:xlink="http://www.w3.org/1999/xlink" ext-link-type="uri" xlink:href="http://seaslugs.free.fr/nudibranche/a_intro.htm" xlink:type="simple">http://seaslugs.free.fr/nudibranche/a_intro.htm</ext-link> (La Réunion, Mauritius, and Mayotte); <ext-link xmlns:xlink="http://www.w3.org/1999/xlink" ext-link-type="uri" xlink:href="http://www.seaslugforum.net/find/elyssp11" xlink:type="simple">http://www.seaslugforum.net/find/elyssp11</ext-link> (Tanzania, Madagascar, South Africa + W Pacific).</comment></tp:nomenclature-citation><tp:nomenclature-citation><tp:taxon-name>Elysia</tp:taxon-name><comment> sp. 12. – <ext-link xmlns:xlink="http://www.w3.org/1999/xlink" ext-link-type="uri" xlink:href="http://www.seaslugforum.net/showall/elyssp12" xlink:type="simple">http://www.seaslugforum.net/showall/elyssp12</ext-link> (French Polynesia).</comment></tp:nomenclature-citation><tp:nomenclature-citation><tp:taxon-name>non Elysia nigropunctata</tp:taxon-name><comment>. – Bergh 1873: 80, pl. 9 fig. 7, pl. 11 figs. 7-12; <xref ref-type="bibr" rid="B74">Risbec 1928</xref>: 284, pl. 12 fig. 9.</comment></tp:nomenclature-citation></tp:nomenclature-citation-list></tp:nomenclature><tp:treatment-sec sec-type="Material"><title>Material.</title><p>Seychelles: 20 × 5 mm (PK-HH, “10 mm when parapodia are opened”), Whale Rock, on coral rubble, 26 April 1992, leg. P Kemp; numerous photographs from La Réunion, Mauritius, and Mayotte <ext-link xmlns:xlink="http://www.w3.org/1999/xlink" ext-link-type="uri" xlink:href="http://seaslugs.free.fr/nudibranche/a_intro.htm" xlink:type="simple">http://seaslugs.free.fr/nudibranche/a_intro.htm</ext-link>.</p></tp:treatment-sec><tp:treatment-sec sec-type="Description"><title>Description.</title><p>Body pale green with ocellated black spots and orange patches along edges of parapodia where they were thrown into three permanent folds. Rhinophores marbled green with white pigment dorsally, creamy orange submarginal band, and white distal end. Oral tentacles tipped with white.</p><p>The single specimen is well preserved, with the parapodia opened completely. Dorsally, there are large black ovate spots (oval along the horizontal axis) on inner surfaces of parapodia and body. Edges of parapodia scalloped in three places, containing opaque white granular pigment spots along the margin (<xref ref-type="fig" rid="F4">Fig. 4A</xref>), presumably the orange marginal pigment in life. The pericardium is elongated, triangular anteriorly and squared posteriorly, with only two un-branched vessels posteriorly. Ventrally, the foot and head are bilobed; there are fewer smaller spots on the foot and more larger spots on the outer surfaces of the parapodia (<xref ref-type="fig" rid="F4">Fig. 4B</xref>).</p><fig id="F4" position="float" orientation="portrait"><label>Figure 4.</label><caption><p><italic><tp:taxon-name>Elysia cf. nigropunctata</tp:taxon-name></italic>, 20 mm <bold>A</bold> dorsal view of preserved specimen showing irregular parapodial margins and pigmentation <bold>B</bold> ventral view of same specimen.</p></caption><graphic xmlns:xlink="http://www.w3.org/1999/xlink" xlink:href="ZooKeys-197-001-g004.jpg" position="float" orientation="portrait" xlink:type="simple"/></fig></tp:treatment-sec><tp:treatment-sec sec-type="Remarks"><title>Remarks.</title><p>This species is recognisable, as evidenced by the internet discussions (<ext-link xmlns:xlink="http://www.w3.org/1999/xlink" ext-link-type="uri" xlink:href="http://www.seaslugforum.net/find/elyssp11" xlink:type="simple">http://www.seaslugforum.net/find/elyssp11</ext-link>) and is most probably Pease’s species, described from Tahiti. The many photographs on the internet show slight variations only, and it is remarkable that it has not been recorded before. This is not only the <!--PageBreak-->first record for the Indian Ocean, but the first published record since the species was described in 1861. Another specimen measuring 40 mm from Madagascar is lodged in the Natural History Museum, London (NHMUK 20010521, leg. Lindsey Warren) but was not examined by this author.</p></tp:treatment-sec><tp:treatment-sec><!--Section generated to contain objects referenced in tp:taxon-treatment.--><fig id="F45" position="float" orientation="portrait"><label>Plate 16.</label><caption><p><italic><tp:taxon-name>Elysia cf. nigropunctata</tp:taxon-name></italic>, 35 mm, La Réunion, photo: H Flodrops (no spcm).</p></caption><graphic xmlns:xlink="http://www.w3.org/1999/xlink" xlink:href="ZooKeys-197-001-g045.jpg" position="float" orientation="portrait" xlink:type="simple"/></fig></tp:treatment-sec><ref-list><ref id="B74"><mixed-citation xmlns:xlink="http://www.w3.org/1999/xlink" xlink:type="simple"><person-group><name name-style="western"><surname>Risbec</surname><given-names>J</given-names></name></person-group> (<year>1928</year>)<article-title> Contribution a l’étude des Nudibranches Néo-Calédoniens.</article-title><source>Faune des Colonies Françaises </source><volume>2</volume>: <fpage>1</fpage>-<lpage>328</lpage>.</mixed-citation></ref></ref-list></tp:taxon-treatment>
