# Supplementary material for: Opisthobranchs from the western Indian Ocean, with descriptions of two new species and ten new records (Mollusca, Gastropoda)
Source: Zookeys. 2012 May 22;(197):1–130. doi: 10.3897/zookeys.197.1728 (PMC3376724; doi:10.3897/zookeys.197.1728)
Supplement: XML Treatment for Plakobranchus ocellatus [file zookeys.197.1728-treatment15.xml]

<!DOCTYPE tp:taxon-treatment
  PUBLIC "-//TaxonX//DTD Taxonomic Treatment Publishing DTD v0 20100105//EN" "tax-treatment-NSO.dtd">
<tp:taxon-treatment xmlns:tp="http://www.plazi.org/taxpub"><tp:treatment-meta><mixed-citation publication-type="journal"><person-group><name><surname>Yonow</surname><given-names>Nathalie</given-names></name></person-group><article-title>Opisthobranchs from the western Indian Ocean, with descriptions of two new species and ten new records (Mollusca, Gastropoda)</article-title><source>Zookeys</source><day>22</day><month>5</month><year>2012</year><volume>2012</volume><issue>197</issue><fpage>1</fpage><lpage>130</lpage><pub-id pub-id-type="doi">10.3897/zookeys.197.1728</pub-id></mixed-citation></tp:treatment-meta><tp:nomenclature><tp:taxon-name>
                        <tp:taxon-name-part taxon-name-part-type="genus">Plakobranchus</tp:taxon-name-part>
                        <tp:taxon-name-part taxon-name-part-type="species">ocellatus</tp:taxon-name-part>
                    <object-id xmlns:xlink="http://www.w3.org/1999/xlink" xlink:type="simple">http://species-id.net/wiki/Plakobranchus_ocellatus</object-id>
								</tp:taxon-name><tp:taxon-authority>van Hasselt, 1924</tp:taxon-authority><xref ref-type="fig" rid="F46">Plate 17</xref><tp:nomenclature-citation-list><tp:nomenclature-citation><tp:taxon-name>Plakobranchus ocellatus</tp:taxon-name><comment>. – <xref ref-type="bibr" rid="B98">Yonow 1990</xref>: 288, pl. 2 (Red Sea); <xref ref-type="bibr" rid="B2">Apte 2009</xref>: 169, fig. 2a (Laccadive Islands); <xref ref-type="bibr" rid="B72">Richmond 2011</xref>: 276 (East Africa).</comment></tp:nomenclature-citation><tp:nomenclature-citation><tp:taxon-name>Placobranchus ocellatus</tp:taxon-name><comment>. – <xref ref-type="bibr" rid="B70">Rao 1962</xref>: 1, figs. 1, 2e, f (India); <xref ref-type="bibr" rid="B46">Jensen 1992</xref>: 283, figs. 23, 24d, e (Red Sea and SW Thailand + Guam, Hawaii).</comment></tp:nomenclature-citation></tp:nomenclature-citation-list></tp:nomenclature><tp:treatment-sec sec-type="Material"><title>Material.</title><p>Kenya: 25 × 11 mm preserved, Vipingo, 25 miles N of Mombasa, rock pool ELW, 23 September 1984, leg. J Hognerud. – Maldives: 9 mm in length (MDV/AB/96/7, specimen disintegrated, no radula located), Fulidhoo Lagoon, Felidhoo Atoll, 10 m depth on sand, 04 May 1996, leg. RC Anderson &amp; SG Buttress. – Zanzibar: 14 × 8 mm preserved, Matemwe Lagoon, in <italic><tp:taxon-name>Xenia</tp:taxon-name></italic> sp. and sand near encrusted, partly submerged rock with <italic><tp:taxon-name>Didemnum molle</tp:taxon-name></italic> and <italic><tp:taxon-name>Halimeda</tp:taxon-name></italic> sp., 01 March 1995, leg. MD Richmond. – Seychelles: 30 × 10 mm alive (PK-A, one of four individuals preserved), Source d’Argent, La Digue, 1 m depth on broken <italic><tp:taxon-name>Acropora</tp:taxon-name></italic> sp. behind reef in algal growth, 26 January 1992, leg. P Kemp. – La Réunion and Mayotte: photographs of several individuals <ext-link xmlns:xlink="http://www.w3.org/1999/xlink" ext-link-type="uri" xlink:href="http://seaslugs.free.fr/nudibranche/a_intro.htm" xlink:type="simple">http://seaslugs.free.fr/nudibranche/a_intro.htm</ext-link>.</p></tp:treatment-sec><tp:treatment-sec sec-type="Description"><title>Description/Distribution.</title><p><italic><tp:taxon-name>Plakobranchus ocellatus</tp:taxon-name></italic> has been recorded in excess of 35 mm in the Indian Ocean (<xref ref-type="bibr" rid="B70">Rao 1962</xref>). The western Indian Ocean specimens e<!--PageBreak-->xamined here conform to the description of Red Sea specimens (<xref ref-type="bibr" rid="B98">Yonow 1990</xref>, 2008). <xref ref-type="bibr" rid="B46">Jensen (1992)</xref> listed numerous synonyms from the Pacific Ocean, stating that colour pattern and distribution of ocelli are variable in just a single species; however, in 2006 she suggested, “It is possible that a complex of sibling species is involved.”</p></tp:treatment-sec><tp:treatment-sec sec-type="Remarks"><title>Remarks.</title><p>In the Marshall Islands, an interesting commensal association was observed between <italic><tp:taxon-name>Plakobranchus ocellatus</tp:taxon-name></italic> and the sea cucumber <italic><tp:taxon-name>Holothuria atra</tp:taxon-name></italic> (<xref ref-type="bibr" rid="B60">Mercier and Hamel 2005</xref>); this is the first report of an opisthobranch occurring on an echinoderm species. The authors provide evidence of a real association between the two animals through a set of well-designed experiments and natural observations. In the Indian Ocean <italic><tp:taxon-name>Holothuria atra</tp:taxon-name></italic> is also a common species, with a similar habitat to <italic><tp:taxon-name>Plakobranchus ocellatus</tp:taxon-name></italic>, but there are no observations of a similar association.</p></tp:treatment-sec><tp:treatment-sec><!--Section generated to contain objects referenced in tp:taxon-treatment.--><fig id="F46" position="float" orientation="portrait"><label>Plate 17.</label><caption><p><italic><tp:taxon-name>Plakobranchus ocellatus</tp:taxon-name></italic>, 14 mm pres., Zanzibar, photo: MD Richmond.</p></caption><graphic xmlns:xlink="http://www.w3.org/1999/xlink" xlink:href="ZooKeys-197-001-g046.jpg" position="float" orientation="portrait" xlink:type="simple"/></fig></tp:treatment-sec><ref-list><ref id="B98"><mixed-citation xmlns:xlink="http://www.w3.org/1999/xlink" xlink:type="simple"><person-group><name name-style="western"><surname>Yonow</surname><given-names>N</given-names></name></person-group> (<year>1990</year>)<article-title> Red Sea Opisthobranchia. 3.The orders Sacoglossa, Cephalaspidea, and Nudibranchia: Doridacea (Mollusca, Opisthobranchia).</article-title><source>Fauna of Saudi Arabia </source><volume>11</volume>: <fpage>286</fpage>-<lpage>299</lpage>.</mixed-citation></ref><ref id="B2"><mixed-citation xmlns:xlink="http://www.w3.org/1999/xlink" xlink:type="simple"><person-group><name name-style="western"><surname>Apte</surname><given-names>D</given-names></name></person-group> (<year>2009</year>)<article-title> Opisthobranch fauna of Lakshadweep Islands, India, with 52 new records to Lakshadweep and 40 new records to India: part 1.</article-title><source>Journal Bombay Natural History Society </source><volume>106</volume> (<issue>2</issue>): <fpage>162</fpage>-<lpage>175</lpage>.</mixed-citation></ref><ref id="B72"><mixed-citation xmlns:xlink="http://www.w3.org/1999/xlink" xlink:type="simple"><person-group><name name-style="western"><surname>Richmond</surname><given-names>MD</given-names></name></person-group> (<year>2011</year>)<source> A Field Guide to the Seashores of Eastern Africa and the Western Indian Ocean Islands, 3<sup>rd</sup> edition.</source><publisher-name>Sida/SAREC-UDSM</publisher-name>, <publisher-loc>Sweden</publisher-loc>, <lpage>464</lpage> pp.</mixed-citation></ref><ref id="B70"><mixed-citation xmlns:xlink="http://www.w3.org/1999/xlink" xlink:type="simple"><person-group><name name-style="western"><surname>Rao</surname><given-names>KV</given-names></name></person-group> (<year>1962</year>)<source> [for 1961]. On two opisthobranchiate molluscs, <italic>Placobranchus ocellatus</italic> Hasselt and <italic>Discodoris boholiensis</italic> Bergh, from Indian waters not hitherto been recorded. Journal Marine Biological Association, India 3 (1, 2): 253–256.</source></mixed-citation></ref><ref id="B46"><mixed-citation xmlns:xlink="http://www.w3.org/1999/xlink" xlink:type="simple"><person-group><name name-style="western"><surname>Jensen</surname><given-names>KR</given-names></name></person-group> (<year>1992</year>)<article-title> Anatomy of some Indo-Pacific Elysiidae (Opisthobranchia: Sacoglossa: Ascoglossa), with a discussion of the generic divisions and phylogeny.</article-title><source>Journal Molluscan Studies </source><volume>58</volume>: <fpage>257</fpage>-<lpage>296</lpage>. doi: <ext-link ext-link-type="uri" xlink:href="http://dx.doi.org/10.1093/mollus/58.3.257" xlink:type="simple">10.1093/mollus/58.3.257</ext-link></mixed-citation></ref><ref id="B60"><mixed-citation xmlns:xlink="http://www.w3.org/1999/xlink" xlink:type="simple"><person-group><name name-style="western"><surname>Mercier</surname><given-names>A</given-names></name><name name-style="western"><surname>Hamel</surname><given-names>J-F</given-names></name></person-group> (<year>2005</year>)<article-title> Note on the association between <italic>Plakobranchus ocellatus</italic> (Mollusca: Gastropoda: Opisthobranchia) and <italic>Holothuria atra</italic> (Echinodermata: Holothuroidea).</article-title><source>Cahiers de Biologie Marine </source><volume>46</volume>: <fpage>399</fpage>-<lpage>402</lpage>.</mixed-citation></ref></ref-list></tp:taxon-treatment>
