# Supplementary material for: Opisthobranchs from the western Indian Ocean, with descriptions of two new species and ten new records (Mollusca, Gastropoda)
Source: Zookeys. 2012 May 22;(197):1–130. doi: 10.3897/zookeys.197.1728 (PMC3376724; doi:10.3897/zookeys.197.1728)
Supplement: XML Treatment for Thuridilla gracilis [file zookeys.197.1728-treatment16.xml]

<!DOCTYPE tp:taxon-treatment
  PUBLIC "-//TaxonX//DTD Taxonomic Treatment Publishing DTD v0 20100105//EN" "tax-treatment-NSO.dtd">
<tp:taxon-treatment xmlns:tp="http://www.plazi.org/taxpub"><tp:treatment-meta><mixed-citation publication-type="journal"><person-group><name><surname>Yonow</surname><given-names>Nathalie</given-names></name></person-group><article-title>Opisthobranchs from the western Indian Ocean, with descriptions of two new species and ten new records (Mollusca, Gastropoda)</article-title><source>Zookeys</source><day>22</day><month>5</month><year>2012</year><volume>2012</volume><issue>197</issue><fpage>1</fpage><lpage>130</lpage><pub-id pub-id-type="doi">10.3897/zookeys.197.1728</pub-id></mixed-citation></tp:treatment-meta><tp:nomenclature><tp:taxon-name>
                        <tp:taxon-name-part taxon-name-part-type="genus">Thuridilla</tp:taxon-name-part>
                        <tp:taxon-name-part taxon-name-part-type="species">gracilis</tp:taxon-name-part>
                    <object-id xmlns:xlink="http://www.w3.org/1999/xlink" xlink:type="simple">http://species-id.net/wiki/Thuridilla_gracilis</object-id>
								</tp:taxon-name><tp:taxon-authority>(Risbec, 1928)</tp:taxon-authority><xref ref-type="fig" rid="F5">Fig. 5</xref><xref ref-type="fig" rid="F47">Plates 18</xref><xref ref-type="fig" rid="F48">19</xref><tp:nomenclature-citation-list><tp:nomenclature-citation><tp:taxon-name>Elysia gracilis</tp:taxon-name><comment> Risbec, 1928: 278, fig. 93, pl. 10 fig. 5 (New Caledonia).</comment></tp:nomenclature-citation><tp:nomenclature-citation><tp:taxon-name>Thuridilla bayeri</tp:taxon-name><comment> Er. Marcus, 1965: 270, figs. 5, 6; <xref ref-type="bibr" rid="B108">Yonow et al. 2002</xref>: 835, fig. 2c (Chagos) (syn. n.).</comment></tp:nomenclature-citation><tp:nomenclature-citation><tp:taxon-name>Thuridilla ratna</tp:taxon-name><comment> Er. Marcus, 1965: 270, figs. 7, 8; <xref ref-type="bibr" rid="B46">Jensen 1992</xref>: 270, figs. 14B, 16A-C, 17A, 18B (syn. n.).</comment></tp:nomenclature-citation><tp:nomenclature-citation><tp:taxon-name>Thuridilla</tp:taxon-name><comment> cf.<italic> bayeri</italic>. – <xref ref-type="bibr" rid="B100">Yonow 1994a</xref>: 104, figs. 5a, 6a (Maldives).</comment></tp:nomenclature-citation><tp:nomenclature-citation><tp:taxon-name>Thuridilla gracilis</tp:taxon-name><comment>. – <xref ref-type="bibr" rid="B2">Apte 2009</xref>: 168, fig. 1v (Laccadive Islands).</comment></tp:nomenclature-citation></tp:nomenclature-citation-list></tp:nomenclature><tp:treatment-sec sec-type="Material"><title>Material.</title><p>Seychelles: 15 × 5 mm (PK-P, “stripy black/mauve rhinophores and body, scattered blue spots, orange line edging parapodia”), Lilôt, NW Mahé, 7 m depth on underside of rock, 25 March 1992, leg. P Kemp; 25 × 5 mm (PK-W, “striations along parapodia but with white edge with orange line, vivid blue spots, rhinophores white with longitudinal stripes and brown orange at tips, orange under mouth”), Lilôt, NW Mahé, 20 m depth under rock, 09 April 1992, leg. P Kemp; photo of one individual, Lilôt, NW Mahé, 1988-1989, P Kemp. – Maldives: three pres. specimens 6 mm, 7 mm, and 12 mm. (MDV/AB/96/10), Miyaru Kandhu, Felidhoo Atoll, 05 May 1996, leg. RC Anderson &amp; SG Buttress; 15 mm (MDV/AB/96/12; badly preserved, no radula found), Fulidhoo Channel, Felidhoo Atoll, 10 m on algae, 07 May 1996, leg. RC Anderson &amp; SG Buttress; photos of two individuals, 1986-1994, J Hinterkircher.</p></tp:treatment-sec><tp:treatment-sec sec-type="Description"><title>Description.</title><p>Several colour forms exist in the Indo-West Pacific under the names of <italic>bayeri</italic> Er. Marcus (1975) and <italic>ratna</italic> Er. Marcus (1975). <xref ref-type="bibr" rid="B57">Ernst Marcus (1975)</xref> named these two species in the same publication based on specimens from the Marshall and Palau Islands: his species were differentiated by the presence or absence of blue spots and the shapes of the radular teeth. As noted in the review by <xref ref-type="bibr" rid="B39">Gosliner (1995)</xref>, the numerous photographs now available show an overlap in colour pattern; morphologically <!--PageBreak-->he thought they had very little to distinguish between them and synonymised <italic>ratna</italic> with <italic>bayeri</italic>. The pericardia of <italic>bayeri</italic> appear to be simpler than those of <italic>ratna</italic>, but Risbec does not describe or illustrate it for <italic>gracilis</italic>. The pericardia of these three specimens are illustrated for information, and are clearly variable (<xref ref-type="fig" rid="F5">Fig. 5</xref>). The sizes of the teeth are also variable, with the range of the teeth of <italic>bayeri</italic> being slightly larger than that of <italic>ratna</italic> (measured from <xref ref-type="bibr" rid="B46">Jensen 1992</xref> and <xref ref-type="bibr" rid="B39">Gosliner 1995</xref>). The form with blue spots is the more common in the Indian Ocean, although the form with orange margins is the only one recorded in Mayotte (<ext-link xmlns:xlink="http://www.w3.org/1999/xlink" ext-link-type="uri" xlink:href="http://seaslugs.free.fr/nudibranche/a_intro.htm" xlink:type="simple">http://seaslugs.free.fr/nudibranche/a_intro.htm</ext-link>). All the specimens listed above from the Maldives and the Seychelles had bright blue spots in life (<xref ref-type="fig" rid="F47">Plate 18</xref>), and the Seychelles animals additionally had orange margins (<xref ref-type="fig" rid="F48">Plate 19</xref>).</p><fig id="F5" position="float" orientation="portrait"><label>Figure 5.</label><caption><p><italic><tp:taxon-name>Thuridilla gracilis</tp:taxon-name></italic>, drawings of pericardia <bold>A</bold> Seychelles 15 mm specimen <bold>B</bold> Maldives 12 mm specimen. <bold>C</bold> Maldives 6 mm specimen.</p></caption><graphic xmlns:xlink="http://www.w3.org/1999/xlink" xlink:href="ZooKeys-197-001-g005.jpg" position="float" orientation="portrait" xlink:type="simple"/></fig></tp:treatment-sec><tp:treatment-sec sec-type="Remarks"><title>Remarks.</title><p><italic><tp:taxon-name>Thuridilla gracilis</tp:taxon-name></italic> (Risbec) was mentioned in a discussion of a new species as being impossible to re-identify (<xref ref-type="bibr" rid="B39">Gosliner 1995</xref>), but later, <xref ref-type="bibr" rid="B40">Gosliner (2001)</xref> appears to have reconsidered, comparing <italic>splendens</italic> (Baba) with <italic>gracilis</italic>, both species having dark brown to black bodies with cream longitudinal lines and reflective blue pigment spots which may be absent in <italic>gracilis</italic>, and subsequently retaining <italic>gracilis</italic> as a valid species (<xref ref-type="bibr" rid="B43">Gosliner et al. 2008</xref>). Risbec’s drawing and description of a 20 mm specimen from New Caledonia is clearly within the cline between <italic>bayeri</italic> and <italic>ratna</italic> in having dark and light green lines on the body and orange tips to the rhinophores, parapodial margins, and oral tentacles. Photographs of many individuals from the type locality, New Caledonia, demonstrate that the specimens occurring at the type locality are well within the extremes shown by <italic>bayeri</italic> and <italic>ratna</italic> (<xref ref-type="bibr" rid="B45">Hervé 2010</xref> and pers. comm.). Risbec’s species is here determined as both recognisable and valid, and the name <italic><tp:taxon-name>Thuridilla gracilis</tp:taxon-name></italic> should take precedence.</p></tp:treatment-sec><tp:treatment-sec><!--Section generated to contain objects referenced in tp:taxon-treatment.--><fig id="F47" position="float" orientation="portrait"><label>Plate 18.</label><caption><p><italic><tp:taxon-name>Thuridilla gracilis</tp:taxon-name></italic> form <italic>bayeri</italic>, Maldives, photo: J Hinterkircher (no spcm).</p></caption><graphic xmlns:xlink="http://www.w3.org/1999/xlink" xlink:href="ZooKeys-197-001-g047.jpg" position="float" orientation="portrait" xlink:type="simple"/></fig><fig id="F48" position="float" orientation="portrait"><label>Plate 19.</label><caption><p><italic><tp:taxon-name>Thuridilla gracilis</tp:taxon-name></italic> form <italic>ratna</italic>, 25 mm, Seychelles, photo: P Kemp.</p></caption><graphic xmlns:xlink="http://www.w3.org/1999/xlink" xlink:href="ZooKeys-197-001-g048.jpg" position="float" orientation="portrait" xlink:type="simple"/></fig></tp:treatment-sec><ref-list><ref id="B108"><mixed-citation xmlns:xlink="http://www.w3.org/1999/xlink" xlink:type="simple"><person-group><name name-style="western"><surname>Yonow</surname><given-names>N</given-names></name><name name-style="western"><surname>Anderson</surname><given-names>RC</given-names></name><name name-style="western"><surname>Buttress</surname><given-names>SG</given-names></name></person-group> (<year>2002</year>)<article-title> Opisthobranch molluscs from the Chagos  Archipelago, Central Indian Ocean.</article-title><source>Journal of Natural History </source><volume>36</volume>: <fpage>831</fpage>-<lpage>882</lpage>. doi: <ext-link ext-link-type="uri" xlink:href="http://dx.doi.org/10.1080/00222930110039161" xlink:type="simple">10.1080/00222930110039161</ext-link></mixed-citation></ref><ref id="B46"><mixed-citation xmlns:xlink="http://www.w3.org/1999/xlink" xlink:type="simple"><person-group><name name-style="western"><surname>Jensen</surname><given-names>KR</given-names></name></person-group> (<year>1992</year>)<article-title> Anatomy of some Indo-Pacific Elysiidae (Opisthobranchia: Sacoglossa: Ascoglossa), with a discussion of the generic divisions and phylogeny.</article-title><source>Journal Molluscan Studies </source><volume>58</volume>: <fpage>257</fpage>-<lpage>296</lpage>. doi: <ext-link ext-link-type="uri" xlink:href="http://dx.doi.org/10.1093/mollus/58.3.257" xlink:type="simple">10.1093/mollus/58.3.257</ext-link></mixed-citation></ref><ref id="B100"><mixed-citation xmlns:xlink="http://www.w3.org/1999/xlink" xlink:type="simple"><person-group><name name-style="western"><surname>Yonow</surname><given-names>N</given-names></name></person-group> (<year>1994a</year>)<article-title> Opisthobranchs from the Maldive Islands, including descriptions of seven new species (Mollusca: Gastropoda).</article-title><source>Revue française d’aquariologie herpétologie </source><volume>20</volume> (<issue>4</issue>): <fpage>97</fpage>-<lpage>130</lpage>.</mixed-citation></ref><ref id="B2"><mixed-citation xmlns:xlink="http://www.w3.org/1999/xlink" xlink:type="simple"><person-group><name name-style="western"><surname>Apte</surname><given-names>D</given-names></name></person-group> (<year>2009</year>)<article-title> Opisthobranch fauna of Lakshadweep Islands, India, with 52 new records to Lakshadweep and 40 new records to India: part 1.</article-title><source>Journal Bombay Natural History Society </source><volume>106</volume> (<issue>2</issue>): <fpage>162</fpage>-<lpage>175</lpage>.</mixed-citation></ref><ref id="B57"><mixed-citation xmlns:xlink="http://www.w3.org/1999/xlink" xlink:type="simple"><person-group><name name-style="western"><surname>Marcus</surname><given-names>E</given-names></name></person-group> (<year>1965</year>)<article-title> Some Opisthobranchia from Micronesia.</article-title><source>Malacologia </source><volume>3</volume> (<issue>2</issue>): <fpage>263</fpage>-<lpage>286</lpage>.</mixed-citation></ref><ref id="B39"><mixed-citation xmlns:xlink="http://www.w3.org/1999/xlink" xlink:type="simple"><person-group><name name-style="western"><surname>Gosliner</surname><given-names>TM</given-names></name></person-group> (<year>1995</year>)<article-title> The genus <italic>Thuridilla</italic> (Opisthobranchia: Elysiidae) from the tropical Indo-Pacific, with a revision of the phylogeny and systematics of the Elysiidae.</article-title><source>Proceedings of the California Academy Sciences </source><volume>49</volume> (<issue>1</issue>): <fpage>1</fpage>-<lpage>54</lpage>.</mixed-citation></ref><ref id="B40"><mixed-citation xmlns:xlink="http://www.w3.org/1999/xlink" xlink:type="simple"><person-group><name name-style="western"><surname>Gosliner</surname><given-names>TM</given-names></name></person-group> (<year>2001</year>)<article-title> Aposematic coloration and mimicry in opisthobranch mollusks: new phylogenetic and experimental data.</article-title><source> Bollettino Malacologico </source><volume>37</volume>: <fpage>143</fpage>-<lpage>150</lpage>.</mixed-citation></ref><ref id="B43"><mixed-citation xmlns:xlink="http://www.w3.org/1999/xlink" xlink:type="simple"><person-group><name name-style="western"><surname>Gosliner</surname><given-names>TM</given-names></name><name name-style="western"><surname>Behrens</surname><given-names>DW</given-names></name><name name-style="western"><surname>Valdés</surname><given-names>A</given-names></name></person-group> (<year>2008</year>)<source> Indo-Pacific Nudibranchs and Sea Slugs.</source><publisher-name>A Field guide to the world’s most diverse fauna. Sea Challengers Natural History Books, Washington</publisher-name>, <publisher-loc>U.S.A.</publisher-loc>, <lpage>425</lpage> pp.</mixed-citation></ref><ref id="B45"><mixed-citation xmlns:xlink="http://www.w3.org/1999/xlink" xlink:type="simple"><person-group><name name-style="western"><surname>Hervé</surname><given-names>J-F</given-names></name></person-group> (<year>2010</year>)<source> Guide des Nudibranches de Nouvelle-Calédonie et autres Opisthobranches.</source><publisher-name>Éditions Catherine Ledru, Nouméa</publisher-name>, <publisher-loc>Nouvelle Calédonie</publisher-loc>, <lpage>404</lpage> pp.</mixed-citation></ref></ref-list></tp:taxon-treatment>
