# Supplementary material for: Opisthobranchs from the western Indian Ocean, with descriptions of two new species and ten new records (Mollusca, Gastropoda)
Source: Zookeys. 2012 May 22;(197):1–130. doi: 10.3897/zookeys.197.1728 (PMC3376724; doi:10.3897/zookeys.197.1728)
Supplement: XML Treatment for Thuridilla vataae [file zookeys.197.1728-treatment17.xml]

<!DOCTYPE tp:taxon-treatment
  PUBLIC "-//TaxonX//DTD Taxonomic Treatment Publishing DTD v0 20100105//EN" "tax-treatment-NSO.dtd">
<tp:taxon-treatment xmlns:tp="http://www.plazi.org/taxpub"><tp:treatment-meta><mixed-citation publication-type="journal"><person-group><name><surname>Yonow</surname><given-names>Nathalie</given-names></name></person-group><article-title>Opisthobranchs from the western Indian Ocean, with descriptions of two new species and ten new records (Mollusca, Gastropoda)</article-title><source>Zookeys</source><day>22</day><month>5</month><year>2012</year><volume>2012</volume><issue>197</issue><fpage>1</fpage><lpage>130</lpage><pub-id pub-id-type="doi">10.3897/zookeys.197.1728</pub-id></mixed-citation></tp:treatment-meta><tp:nomenclature><tp:taxon-name>
                        <tp:taxon-name-part taxon-name-part-type="genus">Thuridilla</tp:taxon-name-part>
                        <tp:taxon-name-part taxon-name-part-type="species">vataae</tp:taxon-name-part>
                    <object-id xmlns:xlink="http://www.w3.org/1999/xlink" xlink:type="simple">http://species-id.net/wiki/Thuridilla_vataae</object-id>
								</tp:taxon-name><tp:taxon-authority>(Risbec, 1928)</tp:taxon-authority><xref ref-type="fig" rid="F6">Fig. 6</xref><xref ref-type="fig" rid="F49">Plate 20</xref><tp:nomenclature-citation-list><tp:nomenclature-citation><tp:taxon-name>Elysia vataae</tp:taxon-name><comment> Risbec, 1928: 281, pl. 12 fig. 7 (New Caledonia).</comment></tp:nomenclature-citation><tp:nomenclature-citation><tp:taxon-name>Elysia vatae</tp:taxon-name><comment>. – <xref ref-type="bibr" rid="B37">Gosliner 1987</xref>: 53, fig. 43 (South Africa) (misspelling).<!--PageBreak--></comment></tp:nomenclature-citation><tp:nomenclature-citation><tp:taxon-name>Thuridilla vatae</tp:taxon-name><comment>. – <xref ref-type="bibr" rid="B46">Jensen 1992</xref>: 273 (Western Australia + Guam); <xref ref-type="bibr" rid="B39">Gosliner 1995</xref>: 15, figs. 14, 15, 16a (La Réunion + W Pacific); <xref ref-type="bibr" rid="B2">Apte 2009</xref>: 169, fig. 1x (Laccadive Islands) (misspellings).</comment></tp:nomenclature-citation></tp:nomenclature-citation-list></tp:nomenclature><tp:treatment-sec sec-type="Material"><title>Material.</title><p>Maldives: approx. 10 mm alive (3 mm pres.), Coral Garden on filamentous green algae, Vadhoo Reef, South Malé Atoll, 5 m depth, 14 October 1994, leg. RC Anderson &amp; SG Buttress; specimen disintegrated (no radula found), 7 mm alive, Bathala Island reef, Ari Atoll, 8 m depth, 28 July 1995, leg. SG Buttress &amp; RC Anderson (“colour dark with pale streaks, rhinophores appeared white with red tips”). – La Réunion and Mayotte: numerous individuals 10-15 mm in length <ext-link xmlns:xlink="http://www.w3.org/1999/xlink" ext-link-type="uri" xlink:href="http://seaslugs.free.fr/nudibranche/a_intro.htm" xlink:type="simple">http://seaslugs.free.fr/nudibranche/a_intro.htm</ext-link>.</p></tp:treatment-sec><tp:treatment-sec sec-type="Description"><title>Description.</title><p>Ground colour grey with hint of purple, covered with yellow spots and pustules, and round black dots. Marginal bands of the parapodia creamy yellow. Head white, forming X-shape into rhinophores anteriorly and body posteriorly; remainder of head and anterior part of body grey-black. Red-orange band at tip of each rhinophore, a distinctive character of the species; in this specimen, the rhinophores were faintly spotted with creamy yellow.</p><p>Preserved specimen semi-translucent with no pigment remaining except black spots on body. Parapodia folded over body and frontal margin bilobed (<xref ref-type="fig" rid="F6">Fig. 6A</xref>). Pericardium unusual in <italic><tp:taxon-name>Thuridilla vataae</tp:taxon-name></italic> in that lateral and posterior vessels are connected. In this specimen, they appear to form a partial ring around the pericardium (<xref ref-type="fig" rid="F6">Fig. 6A</xref>). Ventrally, foot and frontal margin both cleft in preserved specimen (<xref ref-type="fig" rid="F6">Fig. 6B</xref>).</p><fig id="F6" position="float" orientation="portrait"><label>Figure 6.</label><caption><p><italic><tp:taxon-name>Thuridilla vataae</tp:taxon-name></italic>, 10 mm (3 mm pres. specimen) <bold>A</bold> dorsal view showing bilobed frontal margin and pericardium with connected vessels <bold>B</bold> ventral view showing bilobed foot and frontal margin.</p></caption><graphic xmlns:xlink="http://www.w3.org/1999/xlink" xlink:href="ZooKeys-197-001-g006.jpg" position="float" orientation="portrait" xlink:type="simple"/></fig></tp:treatment-sec><tp:treatment-sec sec-type="Remarks"><title>Remarks.</title><p><italic><tp:taxon-name>Thuridilla vataae</tp:taxon-name></italic> is a small species recorded sporadically from the Indo-West Pacific. <xref ref-type="bibr" rid="B74">Risbec (1928)</xref> almost certainly named this species after the bay south of Nouméa, Baie de l’Anse Vata, of which the north-western tip is the collection locality of his single specimen, Rocher à la Voile. The suffix for commemoratives in this case is <italic>-ae</italic>, hence the spelling <italic>vataae</italic>. The original spelling is correct and should be maintained.</p></tp:treatment-sec><tp:treatment-sec><!--Section generated to contain objects referenced in tp:taxon-treatment.--><fig id="F49" position="float" orientation="portrait"><label>Plate 20.</label><caption><p><italic><tp:taxon-name>Thuridilla vataae</tp:taxon-name></italic>, 10 mm, Maldives, photo: RC Anderson.</p></caption><graphic xmlns:xlink="http://www.w3.org/1999/xlink" xlink:href="ZooKeys-197-001-g049.jpg" position="float" orientation="portrait" xlink:type="simple"/></fig></tp:treatment-sec><ref-list><ref id="B37"><mixed-citation xmlns:xlink="http://www.w3.org/1999/xlink" xlink:type="simple"><person-group><name name-style="western"><surname>Gosliner</surname><given-names>TM</given-names></name></person-group> (<year>1987</year>)<source> Nudibranchs of Southern Africa.</source><publisher-name>A guide to Opisthobranch molluscs of Southern Africa. EJ Brill, Leiden</publisher-name>, <publisher-loc>Netherlands</publisher-loc>, <lpage>136</lpage> pp.</mixed-citation></ref><ref id="B46"><mixed-citation xmlns:xlink="http://www.w3.org/1999/xlink" xlink:type="simple"><person-group><name name-style="western"><surname>Jensen</surname><given-names>KR</given-names></name></person-group> (<year>1992</year>)<article-title> Anatomy of some Indo-Pacific Elysiidae (Opisthobranchia: Sacoglossa: Ascoglossa), with a discussion of the generic divisions and phylogeny.</article-title><source>Journal Molluscan Studies </source><volume>58</volume>: <fpage>257</fpage>-<lpage>296</lpage>. doi: <ext-link ext-link-type="uri" xlink:href="http://dx.doi.org/10.1093/mollus/58.3.257" xlink:type="simple">10.1093/mollus/58.3.257</ext-link></mixed-citation></ref><ref id="B39"><mixed-citation xmlns:xlink="http://www.w3.org/1999/xlink" xlink:type="simple"><person-group><name name-style="western"><surname>Gosliner</surname><given-names>TM</given-names></name></person-group> (<year>1995</year>)<article-title> The genus <italic>Thuridilla</italic> (Opisthobranchia: Elysiidae) from the tropical Indo-Pacific, with a revision of the phylogeny and systematics of the Elysiidae.</article-title><source>Proceedings of the California Academy Sciences </source><volume>49</volume> (<issue>1</issue>): <fpage>1</fpage>-<lpage>54</lpage>.</mixed-citation></ref><ref id="B2"><mixed-citation xmlns:xlink="http://www.w3.org/1999/xlink" xlink:type="simple"><person-group><name name-style="western"><surname>Apte</surname><given-names>D</given-names></name></person-group> (<year>2009</year>)<article-title> Opisthobranch fauna of Lakshadweep Islands, India, with 52 new records to Lakshadweep and 40 new records to India: part 1.</article-title><source>Journal Bombay Natural History Society </source><volume>106</volume> (<issue>2</issue>): <fpage>162</fpage>-<lpage>175</lpage>.</mixed-citation></ref><ref id="B74"><mixed-citation xmlns:xlink="http://www.w3.org/1999/xlink" xlink:type="simple"><person-group><name name-style="western"><surname>Risbec</surname><given-names>J</given-names></name></person-group> (<year>1928</year>)<article-title> Contribution a l’étude des Nudibranches Néo-Calédoniens.</article-title><source>Faune des Colonies Françaises </source><volume>2</volume>: <fpage>1</fpage>-<lpage>328</lpage>.</mixed-citation></ref></ref-list></tp:taxon-treatment>
