# Supplementary material for: Opisthobranchs from the western Indian Ocean, with descriptions of two new species and ten new records (Mollusca, Gastropoda)
Source: Zookeys. 2012 May 22;(197):1–130. doi: 10.3897/zookeys.197.1728 (PMC3376724; doi:10.3897/zookeys.197.1728)
Supplement: XML Treatment for Nembrotha guttata [file zookeys.197.1728-treatment18.xml]

<!DOCTYPE tp:taxon-treatment
  PUBLIC "-//TaxonX//DTD Taxonomic Treatment Publishing DTD v0 20100105//EN" "tax-treatment-NSO.dtd">
<tp:taxon-treatment xmlns:tp="http://www.plazi.org/taxpub"><tp:treatment-meta><mixed-citation publication-type="journal"><person-group><name><surname>Yonow</surname><given-names>Nathalie</given-names></name></person-group><article-title>Opisthobranchs from the western Indian Ocean, with descriptions of two new species and ten new records (Mollusca, Gastropoda)</article-title><source>Zookeys</source><day>22</day><month>5</month><year>2012</year><volume>2012</volume><issue>197</issue><fpage>1</fpage><lpage>130</lpage><pub-id pub-id-type="doi">10.3897/zookeys.197.1728</pub-id></mixed-citation></tp:treatment-meta><tp:nomenclature><tp:taxon-name>
                        <tp:taxon-name-part taxon-name-part-type="genus">Nembrotha</tp:taxon-name-part>
                        <tp:taxon-name-part taxon-name-part-type="species">guttata</tp:taxon-name-part>
                    <object-id xmlns:xlink="http://www.w3.org/1999/xlink" xlink:type="simple">http://species-id.net/wiki/Nembrotha_guttata</object-id>
								</tp:taxon-name><tp:taxon-authority>Yonow, 1994</tp:taxon-authority><xref ref-type="fig" rid="F50">Plate 21</xref><tp:nomenclature-citation-list><tp:nomenclature-citation><tp:taxon-name>Nembrotha guttata</tp:taxon-name><comment> Yonow, 1994a: 108, figs. 2F, 6E, 8C (Maldives).</comment></tp:nomenclature-citation></tp:nomenclature-citation-list></tp:nomenclature><tp:treatment-sec sec-type="Material"><title>Material.</title><p>Maldives, two specimens, both 35 mm (MDV/AB/96/4), Fulidhoo Channel, Felidhoo Atoll, 9 m depth, 02 May 1996, leg. RC Anderson &amp; SG Buttress; 32 mm (MDV/AB/96/14), Fulidhoo Channel, Felidhoo Atoll, 07 May 1996, leg. RC Anderson &amp; SG Buttress; photo of individual, Maaya Tila, Ari Atoll, 6-8 m depth, March 1994, H Voigtmann.</p></tp:treatment-sec><tp:treatment-sec sec-type="Description"><title>Description.</title><p>Easily recognised by velvety black body, large orange pustules edged with green especially along frontal margin, black and orange rhinophores, and green gills. The differences between <italic><tp:taxon-name>Nembrotha guttata</tp:taxon-name></italic> and <italic><tp:taxon-name>Nembrotha cristata</tp:taxon-name></italic> Bergh are clearly visible in <xref ref-type="fig" rid="F50">Plate 21</xref>. <italic><tp:taxon-name>Nembrotha cristata</tp:taxon-name></italic> has been previously recorded from the Indian Ocean, but only in the Maldives (Yonow 1994). A third black and pustulose species known from the region is <italic><tp:taxon-name>Nembrotha kubaryana</tp:taxon-name></italic>, recorded from Mauritius (<xref ref-type="bibr" rid="B107">Yonow and Hayward 1991</xref>): it has green pustules but orange gills and rhinophores.</p></tp:treatment-sec><tp:treatment-sec sec-type="Distribution"><title>Distribution.</title><p><italic><tp:taxon-name>Nembrotha guttata</tp:taxon-name></italic> appears to be endemic to the Maldive islands; paler and consistently differently coloured species are recorded from the Philippines (<xref ref-type="bibr" rid="B67">Pola et al. 2008</xref>), Indonesia, Australia, Japan (<xref ref-type="bibr" rid="B43">Gosliner et al. 2008</xref>) and New Caledonia (<xref ref-type="bibr" rid="B45">Hervé 2010</xref>) but need further investigation. Colour patterns appear to be the best physical characters differentiating species of <italic><tp:taxon-name>Nembrotha</tp:taxon-name></italic>, and the brownish-red spotted pattern with white gills and white pigment between and on the rhinophores currently included in <italic><tp:taxon-name>Nembrotha guttata</tp:taxon-name></italic> is consistent in pattern and colour; it occurs only in the western Pacific Ocean and is most probably a distinct species.</p></tp:treatment-sec><tp:treatment-sec><!--Section generated to contain objects referenced in tp:taxon-treatment.--><fig id="F50" position="float" orientation="portrait"><label>Plate 21.</label><caption><p><italic><tp:taxon-name>Nembrotha guttata</tp:taxon-name></italic>, Maldives, photo: H Voigtmann (with <italic><tp:taxon-name>N. cristata</tp:taxon-name></italic>, no spcms).</p></caption><graphic xmlns:xlink="http://www.w3.org/1999/xlink" xlink:href="ZooKeys-197-001-g050.jpg" position="float" orientation="portrait" xlink:type="simple"/></fig></tp:treatment-sec><ref-list><ref id="B107"><mixed-citation xmlns:xlink="http://www.w3.org/1999/xlink" xlink:type="simple"><person-group><name name-style="western"><surname>Yonow</surname><given-names>N</given-names></name><name name-style="western"><surname>Hayward</surname><given-names>PJ</given-names></name></person-group> (<year>1991</year>)<article-title> Opisthobranches de l’lle Maurice, avec la description de deux espèces nouvelles (Mollusca: Opisthobranchia).</article-title><source>Revue française d’aquariologie herpétologie </source><volume>18</volume> (<issue>1</issue>): <fpage>1</fpage>-<lpage>30</lpage>.</mixed-citation></ref><ref id="B67"><mixed-citation xmlns:xlink="http://www.w3.org/1999/xlink" xlink:type="simple"><person-group><name name-style="western"><surname>Pola</surname><given-names>M</given-names></name><name name-style="western"><surname>Cervera</surname><given-names>JL</given-names></name><name name-style="western"><surname>Gosliner</surname><given-names>TM</given-names></name></person-group> (<year>2008</year>)<article-title> Revision of the Indo-Pacific genus <italic>Nembrotha</italic> (Nudibranchia: Dorididae: Polyceridae), with a description of two new species.</article-title><source>Scientia Marina </source><volume>72</volume> (<issue>1</issue>): <fpage>145</fpage>-<lpage>183</lpage>.</mixed-citation></ref><ref id="B43"><mixed-citation xmlns:xlink="http://www.w3.org/1999/xlink" xlink:type="simple"><person-group><name name-style="western"><surname>Gosliner</surname><given-names>TM</given-names></name><name name-style="western"><surname>Behrens</surname><given-names>DW</given-names></name><name name-style="western"><surname>Valdés</surname><given-names>A</given-names></name></person-group> (<year>2008</year>)<source> Indo-Pacific Nudibranchs and Sea Slugs.</source><publisher-name>A Field guide to the world’s most diverse fauna. Sea Challengers Natural History Books, Washington</publisher-name>, <publisher-loc>U.S.A.</publisher-loc>, <lpage>425</lpage> pp.</mixed-citation></ref><ref id="B45"><mixed-citation xmlns:xlink="http://www.w3.org/1999/xlink" xlink:type="simple"><person-group><name name-style="western"><surname>Hervé</surname><given-names>J-F</given-names></name></person-group> (<year>2010</year>)<source> Guide des Nudibranches de Nouvelle-Calédonie et autres Opisthobranches.</source><publisher-name>Éditions Catherine Ledru, Nouméa</publisher-name>, <publisher-loc>Nouvelle Calédonie</publisher-loc>, <lpage>404</lpage> pp.</mixed-citation></ref></ref-list></tp:taxon-treatment>
