# Supplementary material for: Opisthobranchs from the western Indian Ocean, with descriptions of two new species and ten new records (Mollusca, Gastropoda)
Source: Zookeys. 2012 May 22;(197):1–130. doi: 10.3897/zookeys.197.1728 (PMC3376724; doi:10.3897/zookeys.197.1728)
Supplement: XML Treatment for Roboastra gracilis [file zookeys.197.1728-treatment19.xml]

<!DOCTYPE tp:taxon-treatment
  PUBLIC "-//TaxonX//DTD Taxonomic Treatment Publishing DTD v0 20100105//EN" "tax-treatment-NSO.dtd">
<tp:taxon-treatment xmlns:tp="http://www.plazi.org/taxpub"><tp:treatment-meta><mixed-citation publication-type="journal"><person-group><name><surname>Yonow</surname><given-names>Nathalie</given-names></name></person-group><article-title>Opisthobranchs from the western Indian Ocean, with descriptions of two new species and ten new records (Mollusca, Gastropoda)</article-title><source>Zookeys</source><day>22</day><month>5</month><year>2012</year><volume>2012</volume><issue>197</issue><fpage>1</fpage><lpage>130</lpage><pub-id pub-id-type="doi">10.3897/zookeys.197.1728</pub-id></mixed-citation></tp:treatment-meta><tp:nomenclature><tp:taxon-name>
                        <tp:taxon-name-part taxon-name-part-type="genus">Roboastra</tp:taxon-name-part>
                        <tp:taxon-name-part taxon-name-part-type="species">gracilis</tp:taxon-name-part>
                    <object-id xmlns:xlink="http://www.w3.org/1999/xlink" xlink:type="simple">http://species-id.net/wiki/Roboastra_gracilis</object-id>
								</tp:taxon-name><tp:taxon-authority>(Bergh, 1877)</tp:taxon-authority><xref ref-type="fig" rid="F51">Plate 22</xref><tp:nomenclature-citation-list><tp:nomenclature-citation><tp:taxon-name>Roboastra gracilis</tp:taxon-name><comment>. – <xref ref-type="bibr" rid="B37">Gosliner 1987</xref>: 101, fig. 185 (South Africa); <xref ref-type="bibr" rid="B100">Yonow 1994a</xref>: 109, fig. 6F (Maldives); <xref ref-type="bibr" rid="B43">Gosliner et al. 2008</xref>: 122 (South Africa, Mozambique, Saudi Arabia, and Maldives + Pacific).</comment></tp:nomenclature-citation></tp:nomenclature-citation-list></tp:nomenclature><tp:treatment-sec sec-type="Material"><title>Material.</title><p>Maldives: 8 mm (6 mm pres.), Fulidhoo Channel, Felidhoo Atoll, 12 m depth, 24 July 1994, leg. RC Anderson &amp; SG Buttress; photographs of two individuals 12 mm and 20 mm, March 1999, J Hinterkircher. – Tanzania: photographs of a single individual, M’Nazi Bay, Msimbati, near Mtwara, May 1994, IM Horsfall. – La Réunion: several individuals photographed up to 18 mm in length (<ext-link xmlns:xlink="http://www.w3.org/1999/xlink" ext-link-type="uri" xlink:href="http://seaslugs.free.fr/nudibranche/a_intro.htm" xlink:type="simple">http://seaslugs.free.fr/nudibranche/a_intro.htm</ext-link>).<!--PageBreak--></p></tp:treatment-sec><tp:treatment-sec><!--Section generated to contain objects referenced in tp:taxon-treatment.--><fig id="F51" position="float" orientation="portrait"><label>Plate 22.</label><caption><p><italic><tp:taxon-name>Roboastra gracilis</tp:taxon-name></italic>, 20 mm, Maldives, photo: J Hinterkircher (no spcm).</p></caption><graphic xmlns:xlink="http://www.w3.org/1999/xlink" xlink:href="ZooKeys-197-001-g051.jpg" position="float" orientation="portrait" xlink:type="simple"/></fig></tp:treatment-sec><ref-list><ref id="B37"><mixed-citation xmlns:xlink="http://www.w3.org/1999/xlink" xlink:type="simple"><person-group><name name-style="western"><surname>Gosliner</surname><given-names>TM</given-names></name></person-group> (<year>1987</year>)<source> Nudibranchs of Southern Africa.</source><publisher-name>A guide to Opisthobranch molluscs of Southern Africa. EJ Brill, Leiden</publisher-name>, <publisher-loc>Netherlands</publisher-loc>, <lpage>136</lpage> pp.</mixed-citation></ref><ref id="B100"><mixed-citation xmlns:xlink="http://www.w3.org/1999/xlink" xlink:type="simple"><person-group><name name-style="western"><surname>Yonow</surname><given-names>N</given-names></name></person-group> (<year>1994a</year>)<article-title> Opisthobranchs from the Maldive Islands, including descriptions of seven new species (Mollusca: Gastropoda).</article-title><source>Revue française d’aquariologie herpétologie </source><volume>20</volume> (<issue>4</issue>): <fpage>97</fpage>-<lpage>130</lpage>.</mixed-citation></ref><ref id="B43"><mixed-citation xmlns:xlink="http://www.w3.org/1999/xlink" xlink:type="simple"><person-group><name name-style="western"><surname>Gosliner</surname><given-names>TM</given-names></name><name name-style="western"><surname>Behrens</surname><given-names>DW</given-names></name><name name-style="western"><surname>Valdés</surname><given-names>A</given-names></name></person-group> (<year>2008</year>)<source> Indo-Pacific Nudibranchs and Sea Slugs.</source><publisher-name>A Field guide to the world’s most diverse fauna. Sea Challengers Natural History Books, Washington</publisher-name>, <publisher-loc>U.S.A.</publisher-loc>, <lpage>425</lpage> pp.</mixed-citation></ref></ref-list></tp:taxon-treatment>
