# Supplementary material for: Opisthobranchs from the western Indian Ocean, with descriptions of two new species and ten new records (Mollusca, Gastropoda)
Source: Zookeys. 2012 May 22;(197):1–130. doi: 10.3897/zookeys.197.1728 (PMC3376724; doi:10.3897/zookeys.197.1728)
Supplement: XML Treatment for Tambja amakusana [file zookeys.197.1728-treatment20.xml]

<!DOCTYPE tp:taxon-treatment
  PUBLIC "-//TaxonX//DTD Taxonomic Treatment Publishing DTD v0 20100105//EN" "tax-treatment-NSO.dtd">
<tp:taxon-treatment xmlns:tp="http://www.plazi.org/taxpub"><tp:treatment-meta><mixed-citation publication-type="journal"><person-group><name><surname>Yonow</surname><given-names>Nathalie</given-names></name></person-group><article-title>Opisthobranchs from the western Indian Ocean, with descriptions of two new species and ten new records (Mollusca, Gastropoda)</article-title><source>Zookeys</source><day>22</day><month>5</month><year>2012</year><volume>2012</volume><issue>197</issue><fpage>1</fpage><lpage>130</lpage><pub-id pub-id-type="doi">10.3897/zookeys.197.1728</pub-id></mixed-citation></tp:treatment-meta><tp:nomenclature><tp:taxon-name>
                        <tp:taxon-name-part taxon-name-part-type="genus">Tambja</tp:taxon-name-part>
                        <tp:taxon-name-part taxon-name-part-type="species">amakusana</tp:taxon-name-part>
                    <object-id xmlns:xlink="http://www.w3.org/1999/xlink" xlink:type="simple">http://species-id.net/wiki/Tambja_amakusana</object-id>
								</tp:taxon-name><tp:taxon-authority>Baba, 1967</tp:taxon-authority><xref ref-type="fig" rid="F52">Plate 23</xref><tp:nomenclature-citation-list><tp:nomenclature-citation><tp:taxon-name>Tambja amakusana</tp:taxon-name><comment> Baba, 1967: 15, fig. 3 (Japan); <xref ref-type="bibr" rid="B58">Marshall and Willan 1999</xref>: 56, fig. 87 (Great Barrier Reef); <xref ref-type="bibr" rid="B66">Pola et al. 2006</xref>: 510, figs. 10F, 13D, 15A-F (Japan, Papua New Guinea).</comment></tp:nomenclature-citation></tp:nomenclature-citation-list></tp:nomenclature><tp:treatment-sec sec-type="Material"><title>Material.</title><p>Maldives: 11 mm (6 × 2 mm pres.), Old Shark Point, Thilafalhu reef, south end of North Malé Atoll, 10 m depth, 14 August 1995, leg. RC Anderson &amp; SG Buttress.</p></tp:treatment-sec><tp:treatment-sec sec-type="Description"><title>Description.</title><p>Animal dark to medium green with some relatively large white spots. Tail extremely long, almost half body length, and body appears to have been smooth. Five small multi-pinnate gills beige with purple tips; rhinophores beige suffused with purple; margins of rhinophore sheaths pale yellow. Flattened oral tentacles visible when crawling.</p><p>The preserved specimen is well relaxed: body light blue-green, gills and rhinophores white, rhinophores with 12 lamellae. Marshall and Willan (1990) state that there is no rhinophoral sheath; none is visible on the specimen but the rim of the right rhinophore is visible in <xref ref-type="fig" rid="F52">Plate 23</xref> where it catches the light. <xref ref-type="bibr" rid="B4">Baba (1967)</xref> described and illustrated the genital opening just below the right rhinophore whereas <xref ref-type="bibr" rid="B66">Pola et al. (2006)</xref> located it halfway between the gills and the rhinophore; in this specimen, an orange puckered pore also occurs halfway. The collectors noted that the animal laid a light pink spiral egg mass 4 mm in diameter its second night in captivity; it has barely more than three complete whorls laid close together (<xref ref-type="fig" rid="F52">Plate 23</xref>).</p></tp:treatment-sec><tp:treatment-sec sec-type="Distribution"><title>Distribution.</title><p><italic><tp:taxon-name>Tambja amakusana</tp:taxon-name></italic> is recorded for the first time from the Indian Ocean; all literature records to date are listed in the synonymy. The only similarly small species with purple tips to the gills and rhinophores is <italic><tp:taxon-name>Tambja limaciformis</tp:taxon-name></italic> (Eliot), but this species is usually brick to orange red, with many more white spots, occurring throughout the tropical Indo-West Pacific (e.g. <xref ref-type="bibr" rid="B105">Yonow 2008</xref>).</p></tp:treatment-sec><tp:treatment-sec><!--Section generated to contain objects referenced in tp:taxon-treatment.--><fig id="F52" position="float" orientation="portrait"><label>Plate 23.</label><caption><p><italic><tp:taxon-name>Tambja amakusana</tp:taxon-name></italic>, 11 mm with egg mass, Maldives, photo: RC Anderson.</p></caption><graphic xmlns:xlink="http://www.w3.org/1999/xlink" xlink:href="ZooKeys-197-001-g052.jpg" position="float" orientation="portrait" xlink:type="simple"/></fig></tp:treatment-sec><ref-list><ref id="B58"><mixed-citation xmlns:xlink="http://www.w3.org/1999/xlink" xlink:type="simple"><person-group><name name-style="western"><surname>Marshall</surname><given-names>JG</given-names></name><name name-style="western"><surname>Willan</surname><given-names>RC</given-names></name></person-group> (<year>1999</year>)<source> Nudibranchs of Heron Island, Great Barrier Reef.</source><publisher-name>A survey of the Opisthobranchia (sea slugs) of Heron and Wistari Reefs. Backhuys Publishers, Leiden</publisher-name>, <publisher-loc>Netherlands</publisher-loc>, <lpage>257</lpage> pp.</mixed-citation></ref><ref id="B66"><mixed-citation xmlns:xlink="http://www.w3.org/1999/xlink" xlink:type="simple"><person-group><name name-style="western"><surname>Pola</surname><given-names>M</given-names></name><name name-style="western"><surname>Cervera</surname><given-names>JL</given-names></name><name name-style="western"><surname>Gosliner</surname><given-names>TM</given-names></name></person-group> (<year>2006</year>)<article-title> Taxonomic revision and phylogenetic analysis of the genus <italic>Tambja</italic> Burn, 1962 (Mollusca, Nudibranchia, Polyceridae).</article-title><source>Zoologica Scripta </source><volume>35</volume>: <fpage>491</fpage>-<lpage>530</lpage>. doi: <ext-link ext-link-type="uri" xlink:href="http://dx.doi.org/10.1111/j.1463-6409.2006.00241.x" xlink:type="simple">10.1111/j.1463-6409.2006.00241.x</ext-link></mixed-citation></ref><ref id="B4"><mixed-citation xmlns:xlink="http://www.w3.org/1999/xlink" xlink:type="simple"><person-group><name name-style="western"><surname>Baba</surname><given-names>K</given-names></name></person-group> (<year>1967</year>)<article-title> Two new green-colored species of <italic>Tambja</italic> from Japan (Nudibranchia: Polyceridae).</article-title><source>Venus </source><volume>46</volume> (<issue>1</issue>): <fpage>13</fpage>-<lpage>18</lpage>.</mixed-citation></ref><ref id="B105"><mixed-citation xmlns:xlink="http://www.w3.org/1999/xlink" xlink:type="simple"><person-group><name name-style="western"><surname>Yonow</surname><given-names>N</given-names></name></person-group> (<year>2008</year>)<source> Sea Slugs of the Red Sea.</source><publisher-name>Pensoft Publishers</publisher-name>, <publisher-loc>Sofia-Moscow</publisher-loc>, <lpage>304</lpage> pp.</mixed-citation></ref></ref-list></tp:taxon-treatment>
