# Supplementary material for: Opisthobranchs from the western Indian Ocean, with descriptions of two new species and ten new records (Mollusca, Gastropoda)
Source: Zookeys. 2012 May 22;(197):1–130. doi: 10.3897/zookeys.197.1728 (PMC3376724; doi:10.3897/zookeys.197.1728)
Supplement: XML Treatment for Tambja morosa [file zookeys.197.1728-treatment21.xml]

<!DOCTYPE tp:taxon-treatment
  PUBLIC "-//TaxonX//DTD Taxonomic Treatment Publishing DTD v0 20100105//EN" "tax-treatment-NSO.dtd">
<tp:taxon-treatment xmlns:tp="http://www.plazi.org/taxpub"><tp:treatment-meta><mixed-citation publication-type="journal"><person-group><name><surname>Yonow</surname><given-names>Nathalie</given-names></name></person-group><article-title>Opisthobranchs from the western Indian Ocean, with descriptions of two new species and ten new records (Mollusca, Gastropoda)</article-title><source>Zookeys</source><day>22</day><month>5</month><year>2012</year><volume>2012</volume><issue>197</issue><fpage>1</fpage><lpage>130</lpage><pub-id pub-id-type="doi">10.3897/zookeys.197.1728</pub-id></mixed-citation></tp:treatment-meta><tp:nomenclature><tp:taxon-name>
                        <tp:taxon-name-part taxon-name-part-type="genus">Tambja</tp:taxon-name-part>
                        <tp:taxon-name-part taxon-name-part-type="species">morosa</tp:taxon-name-part>
                    <object-id xmlns:xlink="http://www.w3.org/1999/xlink" xlink:type="simple">http://species-id.net/wiki/Tambja_morosa</object-id>
								</tp:taxon-name><tp:taxon-authority>(Bergh, 1877)</tp:taxon-authority><tp:nomenclature-citation-list><tp:nomenclature-citation><tp:taxon-name>Nembrotha morosa</tp:taxon-name><comment> Bergh, 1877: 457 (Philippines).</comment></tp:nomenclature-citation><tp:nomenclature-citation><tp:taxon-name>Trevelyana morosa</tp:taxon-name><comment> Bergh, 1873: pl. 25 fig. 9, pl. 33 fig. 7 (Philippines).</comment></tp:nomenclature-citation><tp:nomenclature-citation><tp:taxon-name>Tambja kushimotoensis</tp:taxon-name><comment> Baba. – <xref ref-type="bibr" rid="B107">Yonow and Hayward 1991</xref>:12, figs. 7F, 12D (Mauritius).</comment></tp:nomenclature-citation><tp:nomenclature-citation><tp:taxon-name>Tambja morosa</tp:taxon-name><comment>. – <xref ref-type="bibr" rid="B37">Gosliner 1987</xref>: 100, fig. 183 (South Africa); <xref ref-type="bibr" rid="B66">Pola et al. 2006</xref>: 493, figs.1A, B, I, fig. 2 (Tanzania + West Pacific).</comment></tp:nomenclature-citation></tp:nomenclature-citation-list></tp:nomenclature><tp:treatment-sec sec-type="Material"><title>Material. </title><p>Mauritius: 22 × 8 × 10 mm, Japan Wreck, 25 m depth, 04 March 1990, leg. H Debelius and (poor) photograph of two mating individuals; photographs of three individuals <ext-link xmlns:xlink="http://www.w3.org/1999/xlink" ext-link-type="uri" xlink:href="http://seaslugs.free.fr/nudibranche/a_intro.htm" xlink:type="simple">http://seaslugs.free.fr/nudibranche/a_intro.htm</ext-link>.</p></tp:treatment-sec><tp:treatment-sec sec-type="Description"><title>Description/Distribution.</title><p>Preserved specimen translucent but retains blue pigment in creases on tail, gills, and rhinophores. The species was previously recorded from Mauritius by the author, and appears to be an infrequently encountered species in the western Indian Ocean (see <xref ref-type="bibr" rid="B63">NudiPixel</xref> for three records from India, Kenya, and Madagascar).</p></tp:treatment-sec><ref-list><ref id="B107"><mixed-citation xmlns:xlink="http://www.w3.org/1999/xlink" xlink:type="simple"><person-group><name name-style="western"><surname>Yonow</surname><given-names>N</given-names></name><name name-style="western"><surname>Hayward</surname><given-names>PJ</given-names></name></person-group> (<year>1991</year>)<article-title> Opisthobranches de l’lle Maurice, avec la description de deux espèces nouvelles (Mollusca: Opisthobranchia).</article-title><source>Revue française d’aquariologie herpétologie </source><volume>18</volume> (<issue>1</issue>): <fpage>1</fpage>-<lpage>30</lpage>.</mixed-citation></ref><ref id="B37"><mixed-citation xmlns:xlink="http://www.w3.org/1999/xlink" xlink:type="simple"><person-group><name name-style="western"><surname>Gosliner</surname><given-names>TM</given-names></name></person-group> (<year>1987</year>)<source> Nudibranchs of Southern Africa.</source><publisher-name>A guide to Opisthobranch molluscs of Southern Africa. EJ Brill, Leiden</publisher-name>, <publisher-loc>Netherlands</publisher-loc>, <lpage>136</lpage> pp.</mixed-citation></ref><ref id="B66"><mixed-citation xmlns:xlink="http://www.w3.org/1999/xlink" xlink:type="simple"><person-group><name name-style="western"><surname>Pola</surname><given-names>M</given-names></name><name name-style="western"><surname>Cervera</surname><given-names>JL</given-names></name><name name-style="western"><surname>Gosliner</surname><given-names>TM</given-names></name></person-group> (<year>2006</year>)<article-title> Taxonomic revision and phylogenetic analysis of the genus <italic>Tambja</italic> Burn, 1962 (Mollusca, Nudibranchia, Polyceridae).</article-title><source>Zoologica Scripta </source><volume>35</volume>: <fpage>491</fpage>-<lpage>530</lpage>. doi: <ext-link ext-link-type="uri" xlink:href="http://dx.doi.org/10.1111/j.1463-6409.2006.00241.x" xlink:type="simple">10.1111/j.1463-6409.2006.00241.x</ext-link></mixed-citation></ref><ref id="B63"><mixed-citation xmlns:xlink="http://www.w3.org/1999/xlink" xlink:type="simple"><person-group><name name-style="western"><surname>NudiPixel website</surname></name></person-group><ext-link ext-link-type="uri" xlink:href="http://www.nudipixel.net/" xlink:type="simple">http://www.nudipixel.net/</ext-link></mixed-citation></ref></ref-list></tp:taxon-treatment>
