# Supplementary material for: Opisthobranchs from the western Indian Ocean, with descriptions of two new species and ten new records (Mollusca, Gastropoda)
Source: Zookeys. 2012 May 22;(197):1–130. doi: 10.3897/zookeys.197.1728 (PMC3376724; doi:10.3897/zookeys.197.1728)
Supplement: XML Treatment for Notodoris gardineri nigerrima [file zookeys.197.1728-treatment22.xml]

<!DOCTYPE tp:taxon-treatment
  PUBLIC "-//TaxonX//DTD Taxonomic Treatment Publishing DTD v0 20100105//EN" "tax-treatment-NSO.dtd">
<tp:taxon-treatment xmlns:tp="http://www.plazi.org/taxpub"><tp:treatment-meta><mixed-citation publication-type="journal"><person-group><name><surname>Yonow</surname><given-names>Nathalie</given-names></name></person-group><article-title>Opisthobranchs from the western Indian Ocean, with descriptions of two new species and ten new records (Mollusca, Gastropoda)</article-title><source>Zookeys</source><day>22</day><month>5</month><year>2012</year><volume>2012</volume><issue>197</issue><fpage>1</fpage><lpage>130</lpage><pub-id pub-id-type="doi">10.3897/zookeys.197.1728</pub-id></mixed-citation></tp:treatment-meta><tp:nomenclature><tp:taxon-name>
                        <tp:taxon-name-part taxon-name-part-type="genus">Notodoris</tp:taxon-name-part>
                        <tp:taxon-name-part taxon-name-part-type="species">gardineri</tp:taxon-name-part>
                        <tp:taxon-name-part taxon-name-part-type="form">nigerrima</tp:taxon-name-part>
                    </tp:taxon-name><tp:taxon-authority>Yonow, 1994</tp:taxon-authority><xref ref-type="fig" rid="F53">Plate 24</xref><tp:nomenclature-citation-list><tp:nomenclature-citation><tp:taxon-name>Notodoris gardineri</tp:taxon-name><comment> var. <italic>nigerrima</italic> Yonow, 1994a: 106, figs. 6C, 8A, B (Maldives); Debelius and Kuiter 2007: 93 (Maldives).</comment></tp:nomenclature-citation></tp:nomenclature-citation-list></tp:nomenclature><tp:treatment-sec sec-type="Material"><title>Material.</title><p>Maldives: 40 mm (35 × 7 mm pres.), Banana Reef, North Malé Atoll, 10 m depth on yellow sponge, night dive, 28 August 1993, leg. RC Anderson &amp; SG Buttress; one individual photographed/described but not preserved, 63 mm (MDV/AB/96/16), Fulidhoo Channel, Felidhoo Atoll, 10 m depth on bare coral rock, 08 May 1996, RC Anderson &amp; SG Buttress; photographs of one individual, 1986-1994, J Hinterkircher.</p></tp:treatment-sec><tp:treatment-sec sec-type="Remarks"><title>Remarks.</title><p>This dark colour form of <italic><tp:taxon-name>Notodoris gardineri</tp:taxon-name></italic> appears to be endemic to the Maldives island group (only one photo from more than 50 available on <ext-link xmlns:xlink="http://www.w3.org/1999/xlink" ext-link-type="uri" xlink:href="http://www.nudipixel.net/species/aegires_gardineri/" xlink:type="simple">http://www.nudipixel.net/species/aegires_gardineri/</ext-link> for example). Otherwise, <italic><tp:taxon-name>Notodoris gardineri</tp:taxon-name></italic> is common in and restricted to the Pacific, with no records from the western Indian Ocean other than form <italic>nigerrima</italic> from the Maldives.</p></tp:treatment-sec><tp:treatment-sec><!--Section generated to contain objects referenced in tp:taxon-treatment.--><fig id="F53" position="float" orientation="portrait"><label>Plate 24.</label><caption><p><italic><tp:taxon-name>Notodoris gardineri</tp:taxon-name></italic> form <italic>nigerrima</italic>, 40 mm, Maldives, photo: RC Anderson.</p></caption><graphic xmlns:xlink="http://www.w3.org/1999/xlink" xlink:href="ZooKeys-197-001-g053.jpg" position="float" orientation="portrait" xlink:type="simple"/></fig></tp:treatment-sec></tp:taxon-treatment>
