# Supplementary material for: Opisthobranchs from the western Indian Ocean, with descriptions of two new species and ten new records (Mollusca, Gastropoda)
Source: Zookeys. 2012 May 22;(197):1–130. doi: 10.3897/zookeys.197.1728 (PMC3376724; doi:10.3897/zookeys.197.1728)
Supplement: XML Treatment for Hexabranchus sanguineus [file zookeys.197.1728-treatment24.xml]

<!DOCTYPE tp:taxon-treatment
  PUBLIC "-//TaxonX//DTD Taxonomic Treatment Publishing DTD v0 20100105//EN" "tax-treatment-NSO.dtd">
<tp:taxon-treatment xmlns:tp="http://www.plazi.org/taxpub"><tp:treatment-meta><mixed-citation publication-type="journal"><person-group><name><surname>Yonow</surname><given-names>Nathalie</given-names></name></person-group><article-title>Opisthobranchs from the western Indian Ocean, with descriptions of two new species and ten new records (Mollusca, Gastropoda)</article-title><source>Zookeys</source><day>22</day><month>5</month><year>2012</year><volume>2012</volume><issue>197</issue><fpage>1</fpage><lpage>130</lpage><pub-id pub-id-type="doi">10.3897/zookeys.197.1728</pub-id></mixed-citation></tp:treatment-meta><tp:nomenclature><tp:taxon-name>
                        <tp:taxon-name-part taxon-name-part-type="genus">Hexabranchus</tp:taxon-name-part>
                        <tp:taxon-name-part taxon-name-part-type="species">sanguineus</tp:taxon-name-part>
                    <object-id xmlns:xlink="http://www.w3.org/1999/xlink" xlink:type="simple">http://species-id.net/wiki/Hexabranchus_sanguineus</object-id>
								</tp:taxon-name><tp:taxon-authority>(Rüppell &amp; Leuckart, 1828)</tp:taxon-authority><xref ref-type="fig" rid="F55">Plates 26</xref><xref ref-type="fig" rid="F56">, 27</xref><tp:nomenclature-citation-list><tp:nomenclature-citation><tp:taxon-name>Hexabranchus sanguineus</tp:taxon-name><comment>. – Yonow &amp; Hayward 1991: 15, fig. 3D (Mauritius); <xref ref-type="bibr" rid="B91">Valdés 2002</xref>: 291, figs. 1A, C, 2-4 (South Africa, Mozambique Channel, Madagascar, Philippines, Hawaii) incl. extensive synonymy.</comment></tp:nomenclature-citation><tp:nomenclature-citation><tp:taxon-name>Hexabranchus flammulatus</tp:taxon-name><comment> (Quoy &amp; Gaimard). – <xref ref-type="bibr" rid="B61">Narayanan 1968</xref>: 378, fig. 2 (India).</comment></tp:nomenclature-citation><tp:nomenclature-citation><tp:taxon-name>Hexabranchus marginatus</tp:taxon-name><comment> (Quoy &amp; Gaimard). – <xref ref-type="bibr" rid="B21">Edmunds 1971</xref>: 340 (Tanzania); <xref ref-type="bibr" rid="B72">Richmond 2011</xref>: 280 (East Africa).</comment></tp:nomenclature-citation><tp:nomenclature-citation><tp:taxon-name>Hexabranchus</tp:taxon-name><comment> sp. – Rudman 1986: 347, figs. 1, 19, 20 (Tanzania and Christmas Island).</comment></tp:nomenclature-citation></tp:nomenclature-citation-list></tp:nomenclature><tp:treatment-sec sec-type="Material"><title>Material.</title><p>Socotra: 55 mm pres. length (WPU Rostock, MAR 85, RC-N57), Hadibo, late 1980s, leg. W Wranik. – Yemen: 85 × 60 mm pres., distorted and flattened (WPU Rostock, MAR 85, RC-N16), Al Mukalla, late 1980s, leg. W Wranik. – Kenya: two specimens 60 and 95 mm in length, pres., Vipingo, 25 m N of Mombasa, ELW in rock pools on exposed reef, 23 September 1984, leg. J Hognerud. – Tanzania: photographs of one individual, M’Nazi Bay, Msimbati, near Mtwara, May 1994, IM Horsfall. – Maldives: one juvenile specimen 13 mm (MDV/AB/96/17), Yacht Tila, South Malé Atoll, 25 m depth, 09 May 1996, leg. RC Anderson &amp; SG Buttress; photos of 15 mm juvenile individual, 1986-1994, J Hinterkircher. – La Réunion, Mauritius, Mayotte: photographs of numerous individuals, including juveniles similar to the Maldives specimen examined here (<ext-link xmlns:xlink="http://www.w3.org/1999/xlink" ext-link-type="uri" xlink:href="http://seaslugs.free.fr/nudibranche/a_intro.htm" xlink:type="simple">http://seaslugs.free.fr/nudibranche/a_intro.htm</ext-link>) and slides of 27 individuals varying from yellow to mottled pink, M Parmantier. – Seychelles: photos of several individuals including juvenile and sub-adult, Lilôt, NW Mahé, 1988-1989, P Kemp. – Sri Lanka: photographs of one large individual, Unawatuna, S of Galle, on sediment-covered rock, 27 December 2011, S Kahlbrock.</p></tp:treatment-sec><tp:treatment-sec sec-type="Description"><title>Description.</title><p>The large specimens and individuals were of the typical Indo-West Pacific colour pattern, blotchy red and cream, especially along the margins. The 13 mm juvenile specimen from the Maldives illustrated here (<xref ref-type="fig" rid="F55">Plate 26</xref>) is well relaxed, and the six gills can be seen to insert into separate openings. The oral tentacles are large rounded lobes, clearly the precursors to the lappets of the adult: these tentacles are huge in comparison to those of a chromodorid (or dorid) of similar size. The rhinophores have 13 lamellae; note that the white edges present in the adults have not yet developed. Another 15 mm juvenile individual was identical in colour pattern, while a slightly larger animal from the Seychelles demonstrated the developing adult colour pattern already had white edges to the 17+ rhinophore lamellae (<xref ref-type="fig" rid="F56">Plate 27</xref>).</p><p>The radular formulae of the larger specimens are tabulated below: the sizes listed are of the same dimension of a large lateral tooth – from the tip of the cusp to the flange where the cusp meets the base. There is no relationship between the radular formula and maximum tooth size, nor are they correlated with preserved animal size. A giant Hong Kong specimen is included for comparison, and has the largest teeth but not the largest radula. It had a bubbly texture and was pinkish yellow in life (M Collard <!--PageBreak-->pers. comm.; specimen, radula, notes and photographs lodged in the Natural History Museum, London: NHMUK acc. no. 2337 with the “Red Sea Giant”).</p><p>	Socotra 	 55 mm pres.	41 × 64.0.64 	500 μm</p><p>	Yemen 	 85 mm pres.	53 × 93-83.0.83-93	550 μm</p><p>	Kenya 	 90 mm pres.	47 × 77.0.77	700 μm</p><p>	Kenya	 95 mm pres.	46 × 79.0.79	450 μm</p><p>	Hong Kong	190 mm pres.	51 × 67.0.67	800 μm</p></tp:treatment-sec><tp:treatment-sec sec-type="Remarks"><title>Remarks.</title><p><xref ref-type="bibr" rid="B104">Yonow (2001)</xref> suggested that the uniformly red species in the Red Sea should be assigned to <italic><tp:taxon-name>Hexabranchus sanguineus</tp:taxon-name></italic> (Rüppell &amp; Leuckart), and that it was distinct from the widespread Indo-Pacific <italic><tp:taxon-name>Hexabranchus marginatus</tp:taxon-name></italic> (Quoy &amp; Gaimard). The study mentioned in that paper was never published, since the following year a paper analyzing the same problem was published by <xref ref-type="bibr" rid="B91">Valdés (2002)</xref>: Valdés examined material from the western Indian Ocean and the Pacific, but no Red Sea specimens were included in his analysis, nor were any ‘giants’ but, despite this, he concluded that all Indo-Pacific species were the same, and that only the Caribbean species <italic><tp:taxon-name>Hexabranchus morsomus</tp:taxon-name></italic> Ev. Marcus &amp; Er. Marcus was distinct.</p></tp:treatment-sec><tp:treatment-sec><!--Section generated to contain objects referenced in tp:taxon-treatment.--><fig id="F55" position="float" orientation="portrait"><label>Plate 26.</label><caption><p><italic><tp:taxon-name>Hexabranchus sanguineus</tp:taxon-name></italic>, juvenile 13 mm, Maldives, photo: RC Anderson.</p></caption><graphic xmlns:xlink="http://www.w3.org/1999/xlink" xlink:href="ZooKeys-197-001-g055.jpg" position="float" orientation="portrait" xlink:type="simple"/></fig><fig id="F56" position="float" orientation="portrait"><label>Plate 27.</label><caption><p><italic><tp:taxon-name>Hexabranchus sanguineus</tp:taxon-name></italic>, sub-adult, Seychelles, photo: P Kemp (no spcm).</p></caption><graphic xmlns:xlink="http://www.w3.org/1999/xlink" xlink:href="ZooKeys-197-001-g056.jpg" position="float" orientation="portrait" xlink:type="simple"/></fig></tp:treatment-sec><ref-list><ref id="B91"><mixed-citation xmlns:xlink="http://www.w3.org/1999/xlink" xlink:type="simple"><person-group><name name-style="western"><surname>Valdés</surname><given-names>A</given-names></name></person-group> (<year>2002</year>)<source> How many species of <italic>Hexabranchus</italic> (Opisthobranchia: Dorididae) are there? Molluscan Research 22: 289–301. </source>doi: <ext-link ext-link-type="uri" xlink:href="http://dx.doi.org/10.1071/MR02012" xlink:type="simple">10.1071/MR02012</ext-link></mixed-citation></ref><ref id="B61"><mixed-citation xmlns:xlink="http://www.w3.org/1999/xlink" xlink:type="simple"><person-group><name name-style="western"><surname>Narayanan</surname><given-names>KR</given-names></name></person-group> (<year>1968</year>)<article-title> On three opisthobranchs from the south-west coast of India.</article-title><source>Journal Marine Biological Association, India </source><volume>10</volume> (<issue>2</issue>): <fpage>377</fpage>-<lpage>380</lpage>.</mixed-citation></ref><ref id="B21"><mixed-citation xmlns:xlink="http://www.w3.org/1999/xlink" xlink:type="simple"><person-group><name name-style="western"><surname>Edmunds</surname><given-names>M</given-names></name></person-group> (<year>1971</year>)<article-title> Opisthobranchiate Mollusca from Tanzania (Suborder: Doridacea). (III).</article-title><source>Journal Linnean Society (Zoology) </source><volume>50</volume>: <fpage>339</fpage>-<lpage>396</lpage>. doi: <ext-link ext-link-type="uri" xlink:href="http://dx.doi.org/10.1111/j.1096-3642.1971.tb00767.x" xlink:type="simple">10.1111/j.1096-3642.1971.tb00767.x</ext-link></mixed-citation></ref><ref id="B72"><mixed-citation xmlns:xlink="http://www.w3.org/1999/xlink" xlink:type="simple"><person-group><name name-style="western"><surname>Richmond</surname><given-names>MD</given-names></name></person-group> (<year>2011</year>)<source> A Field Guide to the Seashores of Eastern Africa and the Western Indian Ocean Islands, 3<sup>rd</sup> edition.</source><publisher-name>Sida/SAREC-UDSM</publisher-name>, <publisher-loc>Sweden</publisher-loc>, <lpage>464</lpage> pp.</mixed-citation></ref><ref id="B104"><mixed-citation xmlns:xlink="http://www.w3.org/1999/xlink" xlink:type="simple"><person-group><name name-style="western"><surname>Yonow</surname><given-names>N</given-names></name></person-group> (<year>2001</year>)<article-title> Results of the Rumphius Biohistorical Expedition to Ambon (1990). Part 11. Doridacea of the families Chromodorididae and Hexabranchidae (Mollusca, Gastropoda, Opisthobranchia, Nudibranchia), including additional Molukkan material.</article-title><source>Zoologische Mededelingen, Leiden </source><volume>75</volume>(<issue>1–15</issue>): <fpage>1</fpage>-<lpage>50</lpage>.</mixed-citation></ref></ref-list></tp:taxon-treatment>
