# Supplementary material for: Opisthobranchs from the western Indian Ocean, with descriptions of two new species and ten new records (Mollusca, Gastropoda)
Source: Zookeys. 2012 May 22;(197):1–130. doi: 10.3897/zookeys.197.1728 (PMC3376724; doi:10.3897/zookeys.197.1728)
Supplement: XML Treatment for Carminodoris grandiflora [file zookeys.197.1728-treatment25.xml]

<!DOCTYPE tp:taxon-treatment
  PUBLIC "-//TaxonX//DTD Taxonomic Treatment Publishing DTD v0 20100105//EN" "tax-treatment-NSO.dtd">
<tp:taxon-treatment xmlns:tp="http://www.plazi.org/taxpub"><tp:treatment-meta><mixed-citation publication-type="journal"><person-group><name><surname>Yonow</surname><given-names>Nathalie</given-names></name></person-group><article-title>Opisthobranchs from the western Indian Ocean, with descriptions of two new species and ten new records (Mollusca, Gastropoda)</article-title><source>Zookeys</source><day>22</day><month>5</month><year>2012</year><volume>2012</volume><issue>197</issue><fpage>1</fpage><lpage>130</lpage><pub-id pub-id-type="doi">10.3897/zookeys.197.1728</pub-id></mixed-citation></tp:treatment-meta><tp:nomenclature><tp:taxon-name>
                        <tp:taxon-name-part taxon-name-part-type="genus">Carminodoris</tp:taxon-name-part>
                        <tp:taxon-name-part taxon-name-part-type="species">grandiflora</tp:taxon-name-part>
                    <object-id xmlns:xlink="http://www.w3.org/1999/xlink" xlink:type="simple">http://species-id.net/wiki/Carminodoris_grandiflora</object-id>
								</tp:taxon-name><tp:taxon-authority>(Pease, 1860)</tp:taxon-authority><xref ref-type="fig" rid="F7">Fig. 7</xref><xref ref-type="fig" rid="F57">Plate 28</xref><tp:nomenclature-citation-list><tp:nomenclature-citation><tp:taxon-name>Hoplodoris grandiflora</tp:taxon-name><comment>. – Fahey &amp; Gosliner 2003: 170, figs. 1-16 (La Réunion, Madagascar, and Tanzania + W Pacific); <xref ref-type="bibr" rid="B105">Yonow 2008</xref>: 158 (Red Sea).</comment></tp:nomenclature-citation><tp:nomenclature-citation><tp:taxon-name>Carminodoris grandiflora</tp:taxon-name><comment>. – <xref ref-type="bibr" rid="B16">Dayrat 2010</xref>: 184 (in discussion of <italic><tp:taxon-name>Asteronotus raripilosa</tp:taxon-name></italic>).</comment></tp:nomenclature-citation></tp:nomenclature-citation-list></tp:nomenclature><tp:treatment-sec sec-type="Material"><title>Material.</title><p>Zanzibar: 30 mm pres., Matemwe, in sponge, lagoon on east coast, 01 March 1995, leg. MD Richmond. – La Réunion: photographs of one individual, 1990s, M Jay, pers. comm. and <ext-link xmlns:xlink="http://www.w3.org/1999/xlink" ext-link-type="uri" xlink:href="http://seaslugs.free.fr/nudibranche/a_intro.htm" xlink:type="simple">http://seaslugs.free.fr/nudibranche/a_intro.htm</ext-link>.</p></tp:treatment-sec><tp:treatment-sec sec-type="Description"><title>Description.</title><p>Numerous photographs of living specimen depict an oblong animal slightly broader posteriorly, with pinkish beige gill clump spanning width of animal. Darker central patch extended from just in front of rhinophores to gills, very dark brown where the tubercles were not ringed by white but lighter along the midline where seven large and numerous small tubercles were ringed in white. Many tubercles “frosted” with white pigment, which appears to be a characteristic of living specimens of <italic><tp:taxon-name>Hoplodoris grandiflora</tp:taxon-name></italic>. Remainder of mantle consisted of paler band of beige tubercles outlined in white; extended white areas formed patches perpendicular to the margin.</p><p>Dorsally the preserved specimen still bears distinct hard beige and brown tubercles. The central ones are the largest, and tubercles decrease in size towards the margins. The six gills are multipinnate, and the sheath is scalloped. The rhinophores extend from a raised irregular sheath bearing pinkish beige tubercles. The ventral surfaces of both sole and hyponotum are creamy beige with light brown pigment in the creases, lighter than dorsal tubercles (<xref ref-type="fig" rid="F7">Fig. 7A</xref>). There are small pustules covering the hyponotum but<!--PageBreak--> not the sole. The foot is bilaminate for the entire anterior margin extending laterally for a short distance down each side, both laminae are notched, and the oral tentacles are triangular (<xref ref-type="fig" rid="F7">Fig. 7B</xref>).</p><p>The radula of the 30 mm preserved specimen has the formula 38-39 × 107.0.107. The first lateral on each side has a long base and a short triangular cusp with a small <!--PageBreak-->denticle on each side (<xref ref-type="fig" rid="F7">Fig. 7C</xref>). The remaining teeth have an equally long base with a small flange, but the cusp increases in length (<xref ref-type="fig" rid="F7">Fig. 7D</xref>) and develops serrations along the side (<xref ref-type="fig" rid="F7">Fig. 7E</xref>). The last two or three teeth in each row are very reduced (<xref ref-type="fig" rid="F7">Fig. 7F</xref>).</p><fig id="F7" position="float" orientation="portrait"><label>Figure 7.</label><caption><p><italic><tp:taxon-name>Carminodoris grandiflora</tp:taxon-name></italic>, 30 mm <bold>A</bold> ventral view of preserved specimen showing small tubercles on hyponotum <bold>B</bold> view of propodium, head, and tentacles showing notched bilaminate foot and damaged on right side <bold>C</bold> median pair of radular teeth, new row, scale bar 50 µm <bold>D</bold> central lateral teeth, scale bar 100 µm. <bold>E</bold> middle lateral teeth showing denticles on cusp and apical projection, scale bar 150 µm <bold>F</bold> outer lateral teeth showing rapid reduction in cusp size, scale bar 150 µm.</p></caption><graphic xmlns:xlink="http://www.w3.org/1999/xlink" xlink:href="ZooKeys-197-001-g007.jpg" position="float" orientation="portrait" xlink:type="simple"/></fig></tp:treatment-sec><tp:treatment-sec sec-type="Distribution"><title>Distribution.</title><p>This species has a widespread distribution in the western Indian Ocean, the Red Sea (<xref ref-type="bibr" rid="B105">Yonow 2008</xref>), and the western Pacific (<xref ref-type="bibr" rid="B32">Fahey and Gosliner 2003</xref>).</p></tp:treatment-sec><tp:treatment-sec><!--Section generated to contain objects referenced in tp:taxon-treatment.--><fig id="F57" position="float" orientation="portrait"><label>Plate 28.</label><caption><p><italic><tp:taxon-name>Carminodoris grandiflora</tp:taxon-name></italic>, 30 mm pres., Zanzibar, photo: MD Richmond.</p></caption><graphic xmlns:xlink="http://www.w3.org/1999/xlink" xlink:href="ZooKeys-197-001-g057.jpg" position="float" orientation="portrait" xlink:type="simple"/></fig></tp:treatment-sec><ref-list><ref id="B105"><mixed-citation xmlns:xlink="http://www.w3.org/1999/xlink" xlink:type="simple"><person-group><name name-style="western"><surname>Yonow</surname><given-names>N</given-names></name></person-group> (<year>2008</year>)<source> Sea Slugs of the Red Sea.</source><publisher-name>Pensoft Publishers</publisher-name>, <publisher-loc>Sofia-Moscow</publisher-loc>, <lpage>304</lpage> pp.</mixed-citation></ref><ref id="B16"><mixed-citation xmlns:xlink="http://www.w3.org/1999/xlink" xlink:type="simple"><person-group><name name-style="western"><surname>Dayrat</surname><given-names>B</given-names></name></person-group> (<year>2010</year>)<source> A monographic revision of basal discodorids sea slugs (Mollusca: Gastropoda: Nudibranchia: Doridina). Proceedings of the California Academy Sciences ser.4, vol. 61, suppl. I: 1–403. <ext-link ext-link-type="uri" xlink:href="http://campillos.ucmerced.edu/~bdayrat/PDF%20of%20Papers/Dayrat%202010%20PCAS%20LR.pdf" xlink:type="simple">http://campillos.ucmerced.edu/~bdayrat/PDF%20of%20Papers/Dayrat%202010%20PCAS%20LR.pdf</ext-link></source></mixed-citation></ref><ref id="B32"><mixed-citation xmlns:xlink="http://www.w3.org/1999/xlink" xlink:type="simple"><person-group><name name-style="western"><surname>Fahey</surname><given-names>SJ</given-names></name><name name-style="western"><surname>Gosliner</surname><given-names>TM</given-names></name></person-group> (<year>2003</year>)<source> Mistaken identities: on the Discodorididae genera <italic>Hoplodoris</italic> Bergh, 1880 and <italic>Carminodoris</italic> Bergh, 1889 (Opisthobranchia, Nudibranchia). Proceedings of the California Academy Sciences 54 (10): 169–208. <ext-link ext-link-type="uri" xlink:href="http://researcharchive.calacademy.org/research/scipubs/pdfs/v54/proccas_v54_n10.pdf" xlink:type="simple">http://researcharchive.calacademy.org/research/scipubs/pdfs/v54/proccas_v54_n10.pdf</ext-link></source></mixed-citation></ref></ref-list></tp:taxon-treatment>
