# Supplementary material for: Opisthobranchs from the western Indian Ocean, with descriptions of two new species and ten new records (Mollusca, Gastropoda)
Source: Zookeys. 2012 May 22;(197):1–130. doi: 10.3897/zookeys.197.1728 (PMC3376724; doi:10.3897/zookeys.197.1728)
Supplement: XML Treatment for Halgerda formosa [file zookeys.197.1728-treatment26.xml]

<!DOCTYPE tp:taxon-treatment
  PUBLIC "-//TaxonX//DTD Taxonomic Treatment Publishing DTD v0 20100105//EN" "tax-treatment-NSO.dtd">
<tp:taxon-treatment xmlns:tp="http://www.plazi.org/taxpub"><tp:treatment-meta><mixed-citation publication-type="journal"><person-group><name><surname>Yonow</surname><given-names>Nathalie</given-names></name></person-group><article-title>Opisthobranchs from the western Indian Ocean, with descriptions of two new species and ten new records (Mollusca, Gastropoda)</article-title><source>Zookeys</source><day>22</day><month>5</month><year>2012</year><volume>2012</volume><issue>197</issue><fpage>1</fpage><lpage>130</lpage><pub-id pub-id-type="doi">10.3897/zookeys.197.1728</pub-id></mixed-citation></tp:treatment-meta><tp:nomenclature><tp:taxon-name>
                        <tp:taxon-name-part taxon-name-part-type="genus">Halgerda</tp:taxon-name-part>
                        <tp:taxon-name-part taxon-name-part-type="species">formosa</tp:taxon-name-part>
                    <object-id xmlns:xlink="http://www.w3.org/1999/xlink" xlink:type="simple">http://species-id.net/wiki/Halgerda_formosa</object-id>
								</tp:taxon-name><tp:taxon-authority>Bergh, 1880</tp:taxon-authority><xref ref-type="fig" rid="F58">Plate 29</xref><tp:nomenclature-citation-list><tp:nomenclature-citation><tp:taxon-name>Halgerda formosa</tp:taxon-name><comment>. – Yonow &amp; Hayward 1991: 18, fig. 9 (Mauritius); <xref ref-type="bibr" rid="B30">Fahey and Gosliner 1999</xref>: 366, figs. 1A-B, 2, 3A (Tanzania); Debelius and Kuiter 2007: 235 (La Réunion).</comment></tp:nomenclature-citation><tp:nomenclature-citation><tp:taxon-name>Halgerda punctata</tp:taxon-name><comment>. – <xref ref-type="bibr" rid="B80">Rudman 1978</xref>: 67, figs. 3A, 7, 8 (Zanzibar) (non <italic><tp:taxon-name>Halgerda punctata</tp:taxon-name></italic> Farran).</comment></tp:nomenclature-citation><tp:nomenclature-citation><tp:taxon-name>Halgerda punctata</tp:taxon-name><comment>. – <xref ref-type="bibr" rid="B37">Gosliner 1987</xref>: 69, fig. 90 (South Africa) (non <italic><tp:taxon-name>Halgerda punctata</tp:taxon-name></italic> Farran).</comment></tp:nomenclature-citation><tp:nomenclature-citation><tp:taxon-name>non Halgerda formosa</tp:taxon-name><comment>. – <xref ref-type="bibr" rid="B37">Gosliner 1987</xref>: 69, fig. 89 (South Africa) (= <italic><tp:taxon-name>Halgerda dichromis</tp:taxon-name></italic> Fahey &amp; Gosliner).</comment></tp:nomenclature-citation></tp:nomenclature-citation-list></tp:nomenclature><tp:treatment-sec sec-type="Material"><title>Material.</title><p>Zanzibar: 10 × 5 mm pres., leg. MD Richmond (California Academy of Sciences, CASIZ 169953). – Kenya: photographs of two individuals, Malindi National Park &amp; Watamu National Park, 5-8 m depth, MD Richmond. – La Réunion, Mauritius, and Mayotte: photographs of numerous individuals <ext-link xmlns:xlink="http://www.w3.org/1999/xlink" ext-link-type="uri" xlink:href="http://seaslugs.free.fr/nudibranche/a_intro.htm" xlink:type="simple">http://seaslugs.free.fr/nudibranche/a_intro.htm</ext-link>.</p></tp:treatment-sec><tp:treatment-sec sec-type="Description"><title>Description.</title><p>Body colour translucent white, yellow to orange-yellow ridges, and several dark spots anteriorly and posteriorly near mantle edge. Foot translucent white with at least one black spot near tip and broad pale yellow margin. Rhinophores long, translucent white with one dark brown spot on stalk; yellow on proximal third, dark brown on distal two-thirds of lamellate portion, white on elongated tip. Six gills white with black band across inner side of each rachis from base to tips of pinnules.</p></tp:treatment-sec><tp:treatment-sec sec-type="Distribution"><title>Distribution.</title><p>This small species was first recognised by <xref ref-type="bibr" rid="B107">Yonow and Hayward (1991)</xref>, based upon specimens collected from Mauritius and La Réunion, the type locality. Three specimens from Western Australia (<xref ref-type="bibr" rid="B31">Fahey and Gosliner 2001</xref>) extend the range of this species to the eastern Indian Ocean.</p></tp:treatment-sec><tp:treatment-sec><!--Section generated to contain objects referenced in tp:taxon-treatment.--><fig id="F58" position="float" orientation="portrait"><label>Plate 29.</label><caption><p><italic><tp:taxon-name>Halgerda formosa</tp:taxon-name></italic>, Kenya, photo: MD Richmond (no spcm).</p></caption><graphic xmlns:xlink="http://www.w3.org/1999/xlink" xlink:href="ZooKeys-197-001-g058.jpg" position="float" orientation="portrait" xlink:type="simple"/></fig></tp:treatment-sec><ref-list><ref id="B30"><mixed-citation xmlns:xlink="http://www.w3.org/1999/xlink" xlink:type="simple"><person-group><name name-style="western"><surname>Fahey</surname><given-names>SJ</given-names></name><name name-style="western"><surname>Gosliner</surname><given-names>TM</given-names></name></person-group> (<year>1999</year>)<article-title> Description of three new species of <italic>Halgerda</italic> from the western Indian Ocean with a redescription of <italic>Halgerda formosa</italic>, Bergh 1880.</article-title><source>Proceedings of the California Academy Sciences </source><volume>51</volume> (<issue>8</issue>): <fpage>365</fpage>-<lpage>383</lpage>. doi: <ext-link ext-link-type="uri" xlink:href="http://dx.doi.org/10.1046/j.1463-6409.2001.00054.x" xlink:type="simple">10.1046/j.1463-6409.2001.00054.x</ext-link></mixed-citation></ref><ref id="B80"><mixed-citation xmlns:xlink="http://www.w3.org/1999/xlink" xlink:type="simple"><person-group><name name-style="western"><surname>Rudman</surname><given-names>WB</given-names></name></person-group> (<year>1978</year>)<article-title> The dorid opisthobranch genera <italic>Halgerda</italic> Bergh and <italic>Sclerodoris</italic> Eliot from the Indo-West Pacific.</article-title><source>Zoological Journal Linnean Society </source><volume>62</volume>: <fpage>59</fpage>-<lpage>88</lpage>. doi: <ext-link ext-link-type="uri" xlink:href="http://dx.doi.org/10.1111/j.1096-3642.1978.tb00523.x" xlink:type="simple">10.1111/j.1096-3642.1978.tb00523.x</ext-link></mixed-citation></ref><ref id="B37"><mixed-citation xmlns:xlink="http://www.w3.org/1999/xlink" xlink:type="simple"><person-group><name name-style="western"><surname>Gosliner</surname><given-names>TM</given-names></name></person-group> (<year>1987</year>)<source> Nudibranchs of Southern Africa.</source><publisher-name>A guide to Opisthobranch molluscs of Southern Africa. EJ Brill, Leiden</publisher-name>, <publisher-loc>Netherlands</publisher-loc>, <lpage>136</lpage> pp.</mixed-citation></ref><ref id="B107"><mixed-citation xmlns:xlink="http://www.w3.org/1999/xlink" xlink:type="simple"><person-group><name name-style="western"><surname>Yonow</surname><given-names>N</given-names></name><name name-style="western"><surname>Hayward</surname><given-names>PJ</given-names></name></person-group> (<year>1991</year>)<article-title> Opisthobranches de l’lle Maurice, avec la description de deux espèces nouvelles (Mollusca: Opisthobranchia).</article-title><source>Revue française d’aquariologie herpétologie </source><volume>18</volume> (<issue>1</issue>): <fpage>1</fpage>-<lpage>30</lpage>.</mixed-citation></ref><ref id="B31"><mixed-citation xmlns:xlink="http://www.w3.org/1999/xlink" xlink:type="simple"><person-group><name name-style="western"><surname>Fahey</surname><given-names>SJ</given-names></name><name name-style="western"><surname>Gosliner</surname><given-names>TM</given-names></name></person-group> (<year>2001</year>)<article-title> On the genus <italic>Halgerda</italic> (Nudibranchia: Halgerdidae) from Western Australia with descriptions of four new species.</article-title><source>Bollettino Malacologico Roma </source><volume>37</volume>(<issue>5–8</issue>): <fpage>55</fpage>-<lpage>76</lpage>.</mixed-citation></ref></ref-list></tp:taxon-treatment>
