# Supplementary material for: Opisthobranchs from the western Indian Ocean, with descriptions of two new species and ten new records (Mollusca, Gastropoda)
Source: Zookeys. 2012 May 22;(197):1–130. doi: 10.3897/zookeys.197.1728 (PMC3376724; doi:10.3897/zookeys.197.1728)
Supplement: XML Treatment for Halgerda punctata [file zookeys.197.1728-treatment27.xml]

<!DOCTYPE tp:taxon-treatment
  PUBLIC "-//TaxonX//DTD Taxonomic Treatment Publishing DTD v0 20100105//EN" "tax-treatment-NSO.dtd">
<tp:taxon-treatment xmlns:tp="http://www.plazi.org/taxpub"><tp:treatment-meta><mixed-citation publication-type="journal"><person-group><name><surname>Yonow</surname><given-names>Nathalie</given-names></name></person-group><article-title>Opisthobranchs from the western Indian Ocean, with descriptions of two new species and ten new records (Mollusca, Gastropoda)</article-title><source>Zookeys</source><day>22</day><month>5</month><year>2012</year><volume>2012</volume><issue>197</issue><fpage>1</fpage><lpage>130</lpage><pub-id pub-id-type="doi">10.3897/zookeys.197.1728</pub-id></mixed-citation></tp:treatment-meta><tp:nomenclature><tp:taxon-name>
                        <tp:taxon-name-part taxon-name-part-type="genus">Halgerda</tp:taxon-name-part>
                        <tp:taxon-name-part taxon-name-part-type="species">punctata</tp:taxon-name-part>
                    <object-id xmlns:xlink="http://www.w3.org/1999/xlink" xlink:type="simple">http://species-id.net/wiki/Halgerda_punctata</object-id>
								</tp:taxon-name><tp:taxon-authority>Farran, 1905</tp:taxon-authority><xref ref-type="fig" rid="F8">Fig. 8</xref><xref ref-type="fig" rid="F59">Plate 30</xref><tp:nomenclature-citation-list><tp:nomenclature-citation><tp:taxon-name>Halgerda punctata</tp:taxon-name><comment> Farran, 1905: 339, pl. 3 figs. 4-7 (Sri Lanka); Debelius and Kuiter 2007: 232 (Sri Lanka); <xref ref-type="bibr" rid="B43">Gosliner et al. 2008</xref>: 177 (Sri Lanka).<!--PageBreak--></comment></tp:nomenclature-citation><tp:nomenclature-citation><tp:taxon-name>non Halgerda punctata</tp:taxon-name><comment>. – <xref ref-type="bibr" rid="B80">Rudman 1978</xref>: 67, figs. 3A, 7, 8 (Zanzibar) (= <italic><tp:taxon-name>Halgerda formosa</tp:taxon-name></italic> Bergh).</comment></tp:nomenclature-citation><tp:nomenclature-citation><tp:taxon-name>non Halgerda punctata</tp:taxon-name><comment>. – <xref ref-type="bibr" rid="B37">Gosliner 1987</xref>: 69, fig. 90 (South Africa) (= <italic><tp:taxon-name>Halgerda formosa</tp:taxon-name></italic> Bergh).</comment></tp:nomenclature-citation></tp:nomenclature-citation-list></tp:nomenclature><tp:treatment-sec sec-type="Material"><title>Material.</title><p>Sri Lanka: three pres. specimens 9 × 5 mm, 17 × 10 mm, 20 × 12 mm, and two pres. curled 15 × 10 mm, 15 × 8 mm, Unawatuna, S of Galle, 27-30 December 2010, leg. S Kahlbrock.</p></tp:treatment-sec><tp:treatment-sec sec-type="Description"><title>Description.</title><p>The photographs accompanying these five specimens from the type locality are all clearly of the same species: body semi-translucent white with numerous yellow-capped tubercles and few round black spots, tubercles in some specimens arranged in lines approximating ridges of other species of <italic><tp:taxon-name>Halgerda</tp:taxon-name></italic>. Rhinophores long, tapering; long translucent stalk with black pigment on its posterior surface continuing to lamellate portion, which was black with black knob at tip. First 4-6 lamellae yellow on anterior face and remaining 20-24 lamellae black on all sides. Black spot always present at base of rhinophoral sheath posteriorly in line with black line on stalk, often another black spot laterally or anteriorly. At least one yellow tubercle on rhinophoral pocket rim. The gills distinctive in this species with only four gill branches. Anterior two gills larger than posterior two, inner rachides marked with brown-black line. The anal papilla protruded in some photographs of living specimens, and was identical to Farran’s description of “rather long and tubular, white with a black crenulated margin.”</p><p>The preserved specimens are firm, grey-white with pale yellow spots on low tubercles in all but one specimen, which has pale orange spots. All specimens have round black spots. The rhinophoral pockets have a posterior black spot on the rim extending to the mantle on all specimens and an anterior black spot in four specimens. There are black spots on the top of the metapodium, which also has an orange spot at the tip fading into a line along the middle. The branchial pocket is faintly tuberculate and there is always a large round or oval black spot placed anteriorly on the mantle in each specimen, also visible in <xref ref-type="fig" rid="F59">Plate 30</xref>. The gills, retain their black and white markings. The hyponotum is narrow with a few small spots. There are larger spots on the sides of the foot but the sole is bare. The head is reduced, and the mouth is visible with very small rounded tentacles (<xref ref-type="fig" rid="F8">Fig. 8</xref>).</p><fig id="F8" position="float" orientation="portrait"><label>Figure 8.</label><caption><p><italic><tp:taxon-name>Halgerda punctata</tp:taxon-name></italic>, 15 mm pres. specimen, ventral view showing head and very reduced oral tentacles.</p></caption><graphic xmlns:xlink="http://www.w3.org/1999/xlink" xlink:href="ZooKeys-197-001-g008.jpg" position="float" orientation="portrait" xlink:type="simple"/></fig></tp:treatment-sec><tp:treatment-sec sec-type="Distribution"><title>Distribution.</title><p>This appears to be the first record in the scientific literature of this species since its description. It was originally described from Sri Lanka, and most photographic records are from the type locality, with a few from Thailand and Burma to the east (<xref ref-type="bibr" rid="B63">NudiPixel</xref> and <xref ref-type="bibr" rid="B85">Sea Slug Forum</xref>). The species described as <italic><tp:taxon-name>Halgerda punctata</tp:taxon-name></italic> by <xref ref-type="bibr" rid="B80">Rudman (1978)</xref> and <xref ref-type="bibr" rid="B37">Gosliner (1987)</xref> were re-identified as <italic><tp:taxon-name>Halgerda formosa</tp:taxon-name></italic> by <xref ref-type="bibr" rid="B30">Fahey and Gosliner (1999)</xref>, so it appears no one has found or redescribed Farran’s species.</p></tp:treatment-sec><tp:treatment-sec><!--Section generated to contain objects referenced in tp:taxon-treatment.--><fig id="F59" position="float" orientation="portrait"><label>Plate 30.</label><caption><p><italic><tp:taxon-name>Halgerda punctata</tp:taxon-name></italic>, 17–20 mm pres., Sri Lanka, photo: S Kahlbrock.</p></caption><graphic xmlns:xlink="http://www.w3.org/1999/xlink" xlink:href="ZooKeys-197-001-g059.jpg" position="float" orientation="portrait" xlink:type="simple"/></fig></tp:treatment-sec><ref-list><ref id="B43"><mixed-citation xmlns:xlink="http://www.w3.org/1999/xlink" xlink:type="simple"><person-group><name name-style="western"><surname>Gosliner</surname><given-names>TM</given-names></name><name name-style="western"><surname>Behrens</surname><given-names>DW</given-names></name><name name-style="western"><surname>Valdés</surname><given-names>A</given-names></name></person-group> (<year>2008</year>)<source> Indo-Pacific Nudibranchs and Sea Slugs.</source><publisher-name>A Field guide to the world’s most diverse fauna. Sea Challengers Natural History Books, Washington</publisher-name>, <publisher-loc>U.S.A.</publisher-loc>, <lpage>425</lpage> pp.</mixed-citation></ref><ref id="B80"><mixed-citation xmlns:xlink="http://www.w3.org/1999/xlink" xlink:type="simple"><person-group><name name-style="western"><surname>Rudman</surname><given-names>WB</given-names></name></person-group> (<year>1978</year>)<article-title> The dorid opisthobranch genera <italic>Halgerda</italic> Bergh and <italic>Sclerodoris</italic> Eliot from the Indo-West Pacific.</article-title><source>Zoological Journal Linnean Society </source><volume>62</volume>: <fpage>59</fpage>-<lpage>88</lpage>. doi: <ext-link ext-link-type="uri" xlink:href="http://dx.doi.org/10.1111/j.1096-3642.1978.tb00523.x" xlink:type="simple">10.1111/j.1096-3642.1978.tb00523.x</ext-link></mixed-citation></ref><ref id="B37"><mixed-citation xmlns:xlink="http://www.w3.org/1999/xlink" xlink:type="simple"><person-group><name name-style="western"><surname>Gosliner</surname><given-names>TM</given-names></name></person-group> (<year>1987</year>)<source> Nudibranchs of Southern Africa.</source><publisher-name>A guide to Opisthobranch molluscs of Southern Africa. EJ Brill, Leiden</publisher-name>, <publisher-loc>Netherlands</publisher-loc>, <lpage>136</lpage> pp.</mixed-citation></ref><ref id="B63"><mixed-citation xmlns:xlink="http://www.w3.org/1999/xlink" xlink:type="simple"><person-group><name name-style="western"><surname>NudiPixel website</surname></name></person-group><ext-link ext-link-type="uri" xlink:href="http://www.nudipixel.net/" xlink:type="simple">http://www.nudipixel.net/</ext-link></mixed-citation></ref><ref id="B85"><mixed-citation xmlns:xlink="http://www.w3.org/1999/xlink" xlink:type="simple"><person-group><name name-style="western"><surname>Sea Slug Forum website</surname></name></person-group><ext-link ext-link-type="uri" xlink:href="http://www.seaslugforum.net/" xlink:type="simple">http://www.seaslugforum.net/</ext-link></mixed-citation></ref><ref id="B30"><mixed-citation xmlns:xlink="http://www.w3.org/1999/xlink" xlink:type="simple"><person-group><name name-style="western"><surname>Fahey</surname><given-names>SJ</given-names></name><name name-style="western"><surname>Gosliner</surname><given-names>TM</given-names></name></person-group> (<year>1999</year>)<article-title> Description of three new species of <italic>Halgerda</italic> from the western Indian Ocean with a redescription of <italic>Halgerda formosa</italic>, Bergh 1880.</article-title><source>Proceedings of the California Academy Sciences </source><volume>51</volume> (<issue>8</issue>): <fpage>365</fpage>-<lpage>383</lpage>. doi: <ext-link ext-link-type="uri" xlink:href="http://dx.doi.org/10.1046/j.1463-6409.2001.00054.x" xlink:type="simple">10.1046/j.1463-6409.2001.00054.x</ext-link></mixed-citation></ref></ref-list></tp:taxon-treatment>
