# Supplementary material for: Opisthobranchs from the western Indian Ocean, with descriptions of two new species and ten new records (Mollusca, Gastropoda)
Source: Zookeys. 2012 May 22;(197):1–130. doi: 10.3897/zookeys.197.1728 (PMC3376724; doi:10.3897/zookeys.197.1728)
Supplement: XML Treatment for Halgerda tessellata [file zookeys.197.1728-treatment28.xml]

<!DOCTYPE tp:taxon-treatment
  PUBLIC "-//TaxonX//DTD Taxonomic Treatment Publishing DTD v0 20100105//EN" "tax-treatment-NSO.dtd">
<tp:taxon-treatment xmlns:tp="http://www.plazi.org/taxpub"><tp:treatment-meta><mixed-citation publication-type="journal"><person-group><name><surname>Yonow</surname><given-names>Nathalie</given-names></name></person-group><article-title>Opisthobranchs from the western Indian Ocean, with descriptions of two new species and ten new records (Mollusca, Gastropoda)</article-title><source>Zookeys</source><day>22</day><month>5</month><year>2012</year><volume>2012</volume><issue>197</issue><fpage>1</fpage><lpage>130</lpage><pub-id pub-id-type="doi">10.3897/zookeys.197.1728</pub-id></mixed-citation></tp:treatment-meta><tp:nomenclature><tp:taxon-name>
                        <tp:taxon-name-part taxon-name-part-type="genus">Halgerda</tp:taxon-name-part>
                        <tp:taxon-name-part taxon-name-part-type="species">tessellata</tp:taxon-name-part>
                    <object-id xmlns:xlink="http://www.w3.org/1999/xlink" xlink:type="simple">http://species-id.net/wiki/Halgerda_tessellata</object-id>
								</tp:taxon-name><tp:taxon-authority>(Bergh, 1880)</tp:taxon-authority><tp:nomenclature-citation-list><tp:nomenclature-citation><tp:taxon-name>Dictyodoris tessellata</tp:taxon-name><comment>. – <xref ref-type="bibr" rid="B27">Eliot 1905</xref>: 229 (Madagascar).</comment></tp:nomenclature-citation><tp:nomenclature-citation><tp:taxon-name>Halgerda tessellata</tp:taxon-name><comment>. – <xref ref-type="bibr" rid="B80">Rudman 1978</xref>: 65, figs. 4C, D, 6 (Kenya); Debelius and Kuiter 2007: 236 (Maldives, South Africa); <xref ref-type="bibr" rid="B2">Apte 2009</xref>: 171, fig. 2p (Laccadive Islands).</comment></tp:nomenclature-citation><tp:nomenclature-citation><tp:taxon-name>Halgerda tesselata</tp:taxon-name><comment>. – <xref ref-type="bibr" rid="B108">Yonow et al. 2002</xref>: 844, fig. 11a (Chagos) (misspelling).</comment></tp:nomenclature-citation></tp:nomenclature-citation-list></tp:nomenclature><tp:treatment-sec sec-type="Material"><title>Material.</title><p>Kenya: two specimens 15 × 15 mm and 9 × 5 mm, Vipingo, 25 miles N of Mombasa, rock pools at ELW, 23 September 1984, leg. J Hognerud (California Academy of Sciences CASIZ 169945). – Tanzania: photograph of single individual, Mafia Island, shallow water, May 2009, A de Villiers. – Maldives: two specimens 15 mm and 25 mm (MDV/AB/96/11), Foteo Channel, Felidhoo Atoll, 15 m depth, 05 May 1996, leg. RC Anderson &amp; SG Buttress (California Academy of Sciences CASIZ 169996); photos of two individuals, 1986-1994, J Hinterkircher. – Mayotte: photographs of two individuals <ext-link xmlns:xlink="http://www.w3.org/1999/xlink" ext-link-type="uri" xlink:href="http://seaslugs.free.fr/nudibranche/a_intro.htm" xlink:type="simple">http://seaslugs.free.fr/nudibranche/a_intro.htm</ext-link>. – Seychelles: photos of two individuals, Lilôt, NW Mahé, 1988-1989, P Kemp.</p></tp:treatment-sec><tp:treatment-sec sec-type="Description"><title>Description.</title><p>Easily recognised by pattern of orange ridges enclosing brown depressions speckled with white. Both specimens from Kenya were examined when they were received in 1984: the 15 mm specimen was still yellow-orange, as was the foot; the brown reticulated pattern also remained. Very few spots were present on hyponotum but between the hyponotum and foot, there was a band of brown dots/patches. The smaller specimen retained an orange edge to the mantle and the foot: the dorsum was yellow-orange with the brown pattern remaining; there were more spots on the hyponotum than in the larger animal, and there were spots and patches present in a band between the hyponotum and the foot. The preserved Maldives specimens were also clearly recognizable several years after collection, with the brown reticulated pattern remaining between the ridges as well as the brown spots scattered on the hyponotum.</p></tp:treatment-sec><tp:treatment-sec sec-type="Distribution"><title>Distribution.</title><p><italic><tp:taxon-name>Halgerda tessellata</tp:taxon-name></italic> has a wide Indo-Pacific distribution although, like some species with such a large range, it has a consistently different colour form in the Pacific: a band of white dots is present around the margin and there is dense white pigmentation on the gills (<xref ref-type="bibr" rid="B13">Carlson and Hoff 1993</xref>; Yonow in prep.).<!--PageBreak--></p></tp:treatment-sec><ref-list><ref id="B27"><mixed-citation xmlns:xlink="http://www.w3.org/1999/xlink" xlink:type="simple"><person-group><name name-style="western"><surname>Eliot</surname><given-names>CNE</given-names></name></person-group> (<year>1905</year>)<article-title> On some nudibranchs from the Pacific, including a new genus, <italic>Chromodoridella</italic>.</article-title><source>Proceedings Malacological Society, London </source><volume>6</volume> (<issue>4</issue>): <fpage>229</fpage>-<lpage>238</lpage>.</mixed-citation></ref><ref id="B80"><mixed-citation xmlns:xlink="http://www.w3.org/1999/xlink" xlink:type="simple"><person-group><name name-style="western"><surname>Rudman</surname><given-names>WB</given-names></name></person-group> (<year>1978</year>)<article-title> The dorid opisthobranch genera <italic>Halgerda</italic> Bergh and <italic>Sclerodoris</italic> Eliot from the Indo-West Pacific.</article-title><source>Zoological Journal Linnean Society </source><volume>62</volume>: <fpage>59</fpage>-<lpage>88</lpage>. doi: <ext-link ext-link-type="uri" xlink:href="http://dx.doi.org/10.1111/j.1096-3642.1978.tb00523.x" xlink:type="simple">10.1111/j.1096-3642.1978.tb00523.x</ext-link></mixed-citation></ref><ref id="B2"><mixed-citation xmlns:xlink="http://www.w3.org/1999/xlink" xlink:type="simple"><person-group><name name-style="western"><surname>Apte</surname><given-names>D</given-names></name></person-group> (<year>2009</year>)<article-title> Opisthobranch fauna of Lakshadweep Islands, India, with 52 new records to Lakshadweep and 40 new records to India: part 1.</article-title><source>Journal Bombay Natural History Society </source><volume>106</volume> (<issue>2</issue>): <fpage>162</fpage>-<lpage>175</lpage>.</mixed-citation></ref><ref id="B108"><mixed-citation xmlns:xlink="http://www.w3.org/1999/xlink" xlink:type="simple"><person-group><name name-style="western"><surname>Yonow</surname><given-names>N</given-names></name><name name-style="western"><surname>Anderson</surname><given-names>RC</given-names></name><name name-style="western"><surname>Buttress</surname><given-names>SG</given-names></name></person-group> (<year>2002</year>)<article-title> Opisthobranch molluscs from the Chagos  Archipelago, Central Indian Ocean.</article-title><source>Journal of Natural History </source><volume>36</volume>: <fpage>831</fpage>-<lpage>882</lpage>. doi: <ext-link ext-link-type="uri" xlink:href="http://dx.doi.org/10.1080/00222930110039161" xlink:type="simple">10.1080/00222930110039161</ext-link></mixed-citation></ref><ref id="B13"><mixed-citation xmlns:xlink="http://www.w3.org/1999/xlink" xlink:type="simple"><person-group><name name-style="western"><surname>Carlson</surname><given-names>CH</given-names></name><name name-style="western"><surname>Hoff</surname><given-names>PJ</given-names></name></person-group> (<year>1993</year>)<article-title> Three new <italic>Halgerda</italic> species (Doridoidea: Nudibranchia: Opisthobranchia) from Guam.</article-title><source>The Veliger </source><volume>36</volume> (<issue>1</issue>): <fpage>16</fpage>-<lpage>24</lpage>.</mixed-citation></ref></ref-list></tp:taxon-treatment>
