# Supplementary material for: Opisthobranchs from the western Indian Ocean, with descriptions of two new species and ten new records (Mollusca, Gastropoda)
Source: Zookeys. 2012 May 22;(197):1–130. doi: 10.3897/zookeys.197.1728 (PMC3376724; doi:10.3897/zookeys.197.1728)
Supplement: XML Treatment for Cadlinella ornatissima [file zookeys.197.1728-treatment29.xml]

<!DOCTYPE tp:taxon-treatment
  PUBLIC "-//TaxonX//DTD Taxonomic Treatment Publishing DTD v0 20100105//EN" "tax-treatment-NSO.dtd">
<tp:taxon-treatment xmlns:tp="http://www.plazi.org/taxpub"><tp:treatment-meta><mixed-citation publication-type="journal"><person-group><name><surname>Yonow</surname><given-names>Nathalie</given-names></name></person-group><article-title>Opisthobranchs from the western Indian Ocean, with descriptions of two new species and ten new records (Mollusca, Gastropoda)</article-title><source>Zookeys</source><day>22</day><month>5</month><year>2012</year><volume>2012</volume><issue>197</issue><fpage>1</fpage><lpage>130</lpage><pub-id pub-id-type="doi">10.3897/zookeys.197.1728</pub-id></mixed-citation></tp:treatment-meta><tp:nomenclature><tp:taxon-name>
                        <tp:taxon-name-part taxon-name-part-type="genus">Cadlinella</tp:taxon-name-part>
                        <tp:taxon-name-part taxon-name-part-type="species">ornatissima</tp:taxon-name-part>
                    <object-id xmlns:xlink="http://www.w3.org/1999/xlink" xlink:type="simple">http://species-id.net/wiki/Cadlinella_ornatissima</object-id>
								</tp:taxon-name><tp:taxon-authority>(Risbec, 1928)</tp:taxon-authority><xref ref-type="fig" rid="F9">Fig. 9</xref><xref ref-type="fig" rid="F60">Plate 31</xref><tp:nomenclature-citation-list><tp:nomenclature-citation><tp:taxon-name>Cadlina ornatissima</tp:taxon-name><comment> Risbec, 1928: 163, fig. 47, pl. 8 fig. 4 (New Caledonia).</comment></tp:nomenclature-citation><tp:nomenclature-citation><tp:taxon-name>Cadlinella ornatissima</tp:taxon-name><comment>. – <xref ref-type="bibr" rid="B82">Rudman 1984</xref>: 247, figs. 1, 8, 95-97 (Tanzania and Heron Island, Australia); <xref ref-type="bibr" rid="B108">Yonow et al. 2002</xref>: 850, fig. 11c (Chagos).</comment></tp:nomenclature-citation></tp:nomenclature-citation-list></tp:nomenclature><tp:treatment-sec sec-type="Material"><title>Material.</title><p>Sri Lanka: 13 × 6 mm pres., Unawatuna, S of Galle, SW coast, 28 December 2010, leg. S Kahlbrock. – Gulf of Oman: photos of two individuals, Muscat, Oman, 01-12 April 2009, S Kahlbrock. – La Réunion and Mayotte <ext-link xmlns:xlink="http://www.w3.org/1999/xlink" ext-link-type="uri" xlink:href="http://seaslugs.free.fr/nudibranche/a_intro.htm" xlink:type="simple">http://seaslugs.free.fr/nudibranche/a_intro.htm</ext-link>.</p></tp:treatment-sec><tp:treatment-sec sec-type="Description"><title>Description.</title><p>The collected specimen was deep yellow in life with a white foot, long white rhinophores, and five white pinnate gills. The tubercles were elongated, and some were rounded whilst others were somewhat pointed; they were yellow basally and pink-red distally.</p><p>The specimen is well preserved, with some yellow remaining on the dorsum several months after collection. There is a tubercle in front of and behind each rhinophore, and three tubercles located just in front of the gill pocket. The spicules on the dorsum and in the tubercles are visible, as are the yellow tubercle bases; the distal parts are now white. Ventrally the hyponotum has an orange submarginal band and the submarginal bands of mantle glands are visible. The foot is deeply divided anteriorly, and the oral tentacles are so contracted as to be non-existent (<xref ref-type="fig" rid="F9">Fig. 9</xref>).</p><fig id="F9" position="float" orientation="portrait"><label>Figure 9.</label><caption><p><italic><tp:taxon-name>Cadlinella ornatissima</tp:taxon-name></italic>, 13 mm pres. specimen, ventral view of propodium showing divided foot margin.</p></caption><graphic xmlns:xlink="http://www.w3.org/1999/xlink" xlink:href="ZooKeys-197-001-g009.jpg" position="float" orientation="portrait" xlink:type="simple"/></fig></tp:treatment-sec><tp:treatment-sec sec-type="Distribution"><title>Distribution.</title><p>This appears to be only the third record of <italic><tp:taxon-name>Cadlinella ornatissima</tp:taxon-name></italic> in the scientific literature from the Indian Ocean, in addition to photographic records from the Gulf of Eilat (<xref ref-type="bibr" rid="B105">Yonow 2008</xref>).</p></tp:treatment-sec><tp:treatment-sec><!--Section generated to contain objects referenced in tp:taxon-treatment.--><fig id="F60" position="float" orientation="portrait"><label>Plate 31.</label><caption><p><italic><tp:taxon-name>Cadlinella ornatissima</tp:taxon-name></italic>, 13 mm pres., Sri Lanka, photo: S Kahlbrock.</p></caption><graphic xmlns:xlink="http://www.w3.org/1999/xlink" xlink:href="ZooKeys-197-001-g060.jpg" position="float" orientation="portrait" xlink:type="simple"/></fig></tp:treatment-sec><ref-list><ref id="B82"><mixed-citation xmlns:xlink="http://www.w3.org/1999/xlink" xlink:type="simple"><person-group><name name-style="western"><surname>Rudman</surname><given-names>WB</given-names></name></person-group> (<year>1984</year>)<article-title> The Chromodorididae (Opisthobranchia, Mollusca) of the Indo-West Pacific: a review of the genera.</article-title><source>Zoological Journal Linnean Society </source><volume>81</volume>: <fpage>115</fpage>-<lpage>273</lpage>. doi: <ext-link ext-link-type="uri" xlink:href="http://dx.doi.org/10.1111/j.1096-3642.1984.tb01174.x" xlink:type="simple">10.1111/j.1096-3642.1984.tb01174.x</ext-link></mixed-citation></ref><ref id="B108"><mixed-citation xmlns:xlink="http://www.w3.org/1999/xlink" xlink:type="simple"><person-group><name name-style="western"><surname>Yonow</surname><given-names>N</given-names></name><name name-style="western"><surname>Anderson</surname><given-names>RC</given-names></name><name name-style="western"><surname>Buttress</surname><given-names>SG</given-names></name></person-group> (<year>2002</year>)<article-title> Opisthobranch molluscs from the Chagos  Archipelago, Central Indian Ocean.</article-title><source>Journal of Natural History </source><volume>36</volume>: <fpage>831</fpage>-<lpage>882</lpage>. doi: <ext-link ext-link-type="uri" xlink:href="http://dx.doi.org/10.1080/00222930110039161" xlink:type="simple">10.1080/00222930110039161</ext-link></mixed-citation></ref><ref id="B105"><mixed-citation xmlns:xlink="http://www.w3.org/1999/xlink" xlink:type="simple"><person-group><name name-style="western"><surname>Yonow</surname><given-names>N</given-names></name></person-group> (<year>2008</year>)<source> Sea Slugs of the Red Sea.</source><publisher-name>Pensoft Publishers</publisher-name>, <publisher-loc>Sofia-Moscow</publisher-loc>, <lpage>304</lpage> pp.</mixed-citation></ref></ref-list></tp:taxon-treatment>
