# Supplementary material for: Opisthobranchs from the western Indian Ocean, with descriptions of two new species and ten new records (Mollusca, Gastropoda)
Source: Zookeys. 2012 May 22;(197):1–130. doi: 10.3897/zookeys.197.1728 (PMC3376724; doi:10.3897/zookeys.197.1728)
Supplement: XML Treatment for Ceratosoma miamirana [file zookeys.197.1728-treatment30.xml]

<!DOCTYPE tp:taxon-treatment
  PUBLIC "-//TaxonX//DTD Taxonomic Treatment Publishing DTD v0 20100105//EN" "tax-treatment-NSO.dtd">
<tp:taxon-treatment xmlns:tp="http://www.plazi.org/taxpub"><tp:treatment-meta><mixed-citation publication-type="journal"><person-group><name><surname>Yonow</surname><given-names>Nathalie</given-names></name></person-group><article-title>Opisthobranchs from the western Indian Ocean, with descriptions of two new species and ten new records (Mollusca, Gastropoda)</article-title><source>Zookeys</source><day>22</day><month>5</month><year>2012</year><volume>2012</volume><issue>197</issue><fpage>1</fpage><lpage>130</lpage><pub-id pub-id-type="doi">10.3897/zookeys.197.1728</pub-id></mixed-citation></tp:treatment-meta><tp:nomenclature><tp:taxon-name>
                        <tp:taxon-name-part taxon-name-part-type="genus">Ceratosoma</tp:taxon-name-part>
                        <tp:taxon-name-part taxon-name-part-type="species">miamirana</tp:taxon-name-part>
                    <object-id xmlns:xlink="http://www.w3.org/1999/xlink" xlink:type="simple">http://species-id.net/wiki/Ceratosoma_miamirana</object-id>
								</tp:taxon-name><tp:taxon-authority>(Bergh, 1875)</tp:taxon-authority><xref ref-type="fig" rid="F61">Plate 32</xref><tp:nomenclature-citation-list><tp:nomenclature-citation><tp:taxon-name>Fracassa tuberculosa</tp:taxon-name><comment> Eliot, 1903b: 371 (Zanzibar).</comment></tp:nomenclature-citation><tp:nomenclature-citation><tp:taxon-name>Orodoris miamirana</tp:taxon-name><comment>. – <xref ref-type="bibr" rid="B93">Vayssière 1912</xref>: 25, pl. 5 figs. 71-77, pl. 6 figs. 87, 88 (Djibouti, Gulf of Aden); <xref ref-type="bibr" rid="B105">Yonow 2008</xref>: 207 (Red Sea).</comment></tp:nomenclature-citation><tp:nomenclature-citation><tp:taxon-name>Ceratosoma miamirana</tp:taxon-name><comment>. – <xref ref-type="bibr" rid="B92">Valdés and Gosliner 1999</xref>: 37, figs. 1D, 4, 5 (Japan, Philippines, Papua New Guinea); Debelius and Kuiter 2007: 103 (Maldives).</comment></tp:nomenclature-citation></tp:nomenclature-citation-list></tp:nomenclature><tp:treatment-sec sec-type="Material"><title>Material.</title><p>Zanzibar: 36 × 34 mm pres., in <italic><tp:taxon-name>Sargassum</tp:taxon-name></italic> off reef crest, Matemwe Lagoon, 01 March 1995, leg. MD Richmond (examined 1995: dorsum cream with rusty/orange-brown patches and pigment in creases, knobbly; rhinophores very close together, located far anteriorly; gills located far posteriorly, pocket with six lappets; ventrally with bright rusty ‘rings’ of pigment on hyponotum) (examined 1998: no pigment left except faint marks in creases and tucked-in gills; rings still bright on hyponotum). – Tanzania: photograph of two individuals, Mafia Island, shallow water, 31 December 2003 and 16 October 2005, A de Villiers. – Maldives: 65 mm (47 × 44 mm preserved, MDV/AB/96/19), 13 m depth, Yacht Tila, South Malé Atoll, 09 May 1996 (examined 1998: very well extended, very soft, completely bleached: no marks or colour left; morphology of foot, oral tentacles, and dorsum as above), leg. RC Anderson &amp; SG Buttress. – La Réunion: photographs of several individuals <ext-link xmlns:xlink="http://www.w3.org/1999/xlink" ext-link-type="uri" xlink:href="http://seaslugs.free.fr/nudibranche/a_intro.htm" xlink:type="simple">http://seaslugs.free.fr/nudibranche/a_intro.htm</ext-link>.</p></tp:treatment-sec><tp:treatment-sec sec-type="Description"><title>Description/Distribution.</title><p>Recognised by its oval shape with scalloped margin, and blurred green, beige, and blue colour pattern. Ventrally, green reticulations and ocelli located in junction between foot and mantle are distinctive. Widespread if infrequently recorded in the tropical Indo-West Pacific.</p></tp:treatment-sec><tp:treatment-sec><!--Section generated to contain objects referenced in tp:taxon-treatment.--><fig id="F61" position="float" orientation="portrait"><label>Plate 32.</label><caption><p><italic><tp:taxon-name>Ceratosoma miamirana</tp:taxon-name></italic>, 36 mm pres., Zanzibar, photo: MD Richmond.</p></caption><graphic xmlns:xlink="http://www.w3.org/1999/xlink" xlink:href="ZooKeys-197-001-g061.jpg" position="float" orientation="portrait" xlink:type="simple"/></fig></tp:treatment-sec><ref-list><ref id="B93"><mixed-citation xmlns:xlink="http://www.w3.org/1999/xlink" xlink:type="simple"><person-group><name name-style="western"><surname>Vayssière</surname><given-names>A</given-names></name></person-group> (<year>1912</year>)<article-title> Recherches zoologiques et anatomiques sur les Opisthobranches de la Mer Rouge et du Golfe d’Aden, partie 2.</article-title><source>Annales du Faculté des Sciences de l’Université de Marseille </source><volume>20</volume>: <fpage>5</fpage>-<lpage>157</lpage>.</mixed-citation></ref><ref id="B105"><mixed-citation xmlns:xlink="http://www.w3.org/1999/xlink" xlink:type="simple"><person-group><name name-style="western"><surname>Yonow</surname><given-names>N</given-names></name></person-group> (<year>2008</year>)<source> Sea Slugs of the Red Sea.</source><publisher-name>Pensoft Publishers</publisher-name>, <publisher-loc>Sofia-Moscow</publisher-loc>, <lpage>304</lpage> pp.</mixed-citation></ref><ref id="B92"><mixed-citation xmlns:xlink="http://www.w3.org/1999/xlink" xlink:type="simple"><person-group><name name-style="western"><surname>Valdés</surname><given-names>A</given-names></name><name name-style="western"><surname>Gosliner</surname><given-names>TM</given-names></name></person-group> (<year>1999</year>)<source> Reassessment of the systematic status of <italic>Miamira</italic> Bergh, 1875 and <italic>Orodoris</italic> Bergh, 1875 (Nudibranchia; Chromodorididae) in light of phylogenetic analysis. Journal Molluscan Studies 65: 33–45. <ext-link ext-link-type="uri" xlink:href="http://www.mendeley.com/research/reassessment-systematic-status-miamira-bergh-1875-orodoris-bergh-1875-nudibranchia-chromodorididae-light-phylogenetic-analysis-1/" xlink:type="simple">http://www.mendeley.com/research/reassessment-systematic-status-miamira-bergh-1875-orodoris-bergh-1875-nudibranchia-chromodorididae-light-phylogenetic-analysis-1/</ext-link>, </source>doi: <ext-link ext-link-type="uri" xlink:href="http://dx.doi.org/10.1093/mollus/65.1.33" xlink:type="simple">10.1093/mollus/65.1.33</ext-link></mixed-citation></ref></ref-list></tp:taxon-treatment>
