# Supplementary material for: Opisthobranchs from the western Indian Ocean, with descriptions of two new species and ten new records (Mollusca, Gastropoda)
Source: Zookeys. 2012 May 22;(197):1–130. doi: 10.3897/zookeys.197.1728 (PMC3376724; doi:10.3897/zookeys.197.1728)
Supplement: XML Treatment for Chromodoris africana [file zookeys.197.1728-treatment31.xml]

<!DOCTYPE tp:taxon-treatment
  PUBLIC "-//TaxonX//DTD Taxonomic Treatment Publishing DTD v0 20100105//EN" "tax-treatment-NSO.dtd">
<tp:taxon-treatment xmlns:tp="http://www.plazi.org/taxpub"><tp:treatment-meta><mixed-citation publication-type="journal"><person-group><name><surname>Yonow</surname><given-names>Nathalie</given-names></name></person-group><article-title>Opisthobranchs from the western Indian Ocean, with descriptions of two new species and ten new records (Mollusca, Gastropoda)</article-title><source>Zookeys</source><day>22</day><month>5</month><year>2012</year><volume>2012</volume><issue>197</issue><fpage>1</fpage><lpage>130</lpage><pub-id pub-id-type="doi">10.3897/zookeys.197.1728</pub-id></mixed-citation></tp:treatment-meta><tp:nomenclature><tp:taxon-name>
                        <tp:taxon-name-part taxon-name-part-type="genus">Chromodoris</tp:taxon-name-part>
                        <tp:taxon-name-part taxon-name-part-type="species">africana</tp:taxon-name-part>
                    <object-id xmlns:xlink="http://www.w3.org/1999/xlink" xlink:type="simple">http://species-id.net/wiki/Chromodoris_africana</object-id>
								</tp:taxon-name><tp:taxon-authority>Eliot, 1904</tp:taxon-authority><xref ref-type="fig" rid="F62">Plate 33</xref><tp:nomenclature-citation-list><tp:nomenclature-citation><tp:taxon-name>Chromodoris africana</tp:taxon-name><comment> Eliot, 1904a: 392, pl. 24, fig. 4 (Zanzibar); <xref ref-type="bibr" rid="B79">Rudman 1977</xref>: 372, pl. 1A, figs. 12C, D, 13, 17C, 18D (Tanzania); <xref ref-type="bibr" rid="B37">Gosliner 1987</xref>: 74, fig. 105 (South Africa); <xref ref-type="bibr" rid="B97">Yonow 1989</xref>: 293, pl. 1 (Red Sea); <xref ref-type="bibr" rid="B72">Richmond 2011</xref>: 280 (East Africa).</comment></tp:nomenclature-citation></tp:nomenclature-citation-list></tp:nomenclature><tp:treatment-sec sec-type="Material"><title>Material.</title><p>Kenya: 25 mm in length, preserved, Vipingo, 25 m N of Mombasa, ELW in rock pools on exposed reef, 23 September 1984, leg. J Hognerud (Australian Museum, Sydney, C431128<bold>)</bold>. – Madagascar: 50 × 20 mm (PK-F), Ampangorina, Nosy Komba, 3 m depth in live <italic><tp:taxon-name>Acropora</tp:taxon-name></italic>, 02 March 1992, leg. and photos P Kemp; photographs of two individuals, Nosy Bé, October 2007, J Hinterkircher. – Tanzania: photographs of two individuals 1994 and Pegasus Wreck, 10 m depth, March 1995, MD Richmond;<!--PageBreak--> photographs of two individuals, M’Nazi Bay, Msimbati, near Mtwara, May 1994 and May 1995, IM Horsfall.</p></tp:treatment-sec><tp:treatment-sec sec-type="Description"><title>Description/Distribution.</title><p>A large species, growing to 80 mm in length. Ground colour black, two thick or thin white lines running length of dorsum and joined behind gills forming a loop, not extending to pale orange mantle border anteriorly or posteriorly in any of these specimens but may do so anteriorly in the species. Broad, somewhat crumpled, pale orange tending-to-yellow mantle skirt, separated from the black dorsum by a broad white line. No white line at the margin, visible on the preserved specimen from Madagascar which retains its black, white, and orange bands fifteen years after collection. Gills and rhinophores darker orange than border, arising from pockets with raised orange rims. This species has been recorded from the Red Sea and south along the East African coast only (<xref ref-type="bibr" rid="B105">Yonow 2008</xref>); surprisingly, it is not recorded from the Gulfs of Aden or Oman, which show close faunal affinities with the Red Sea.</p></tp:treatment-sec><tp:treatment-sec><!--Section generated to contain objects referenced in tp:taxon-treatment.--><fig id="F62" position="float" orientation="portrait"><label>Plate 33.</label><caption><p><italic><tp:taxon-name>Chromodoris africana</tp:taxon-name></italic>, Madagascar, photo: J Hinterkircher (no spcm).</p></caption><graphic xmlns:xlink="http://www.w3.org/1999/xlink" xlink:href="ZooKeys-197-001-g062.jpg" position="float" orientation="portrait" xlink:type="simple"/></fig></tp:treatment-sec><ref-list><ref id="B79"><mixed-citation xmlns:xlink="http://www.w3.org/1999/xlink" xlink:type="simple"><person-group><name name-style="western"><surname>Rudman</surname><given-names>WB</given-names></name></person-group> (<year>1977</year>)<article-title> Chromodorid opisthobranch Mollusca from East Africa and the tropical West Pacific.</article-title><source>Zoological Journal Linnean Society </source><volume>61</volume> (<issue>4</issue>): <fpage>351</fpage>-<lpage>397</lpage>. doi: <ext-link ext-link-type="uri" xlink:href="http://dx.doi.org/10.1111/j.1096-3642.1977.tb01033.x" xlink:type="simple">10.1111/j.1096-3642.1977.tb01033.x</ext-link></mixed-citation></ref><ref id="B37"><mixed-citation xmlns:xlink="http://www.w3.org/1999/xlink" xlink:type="simple"><person-group><name name-style="western"><surname>Gosliner</surname><given-names>TM</given-names></name></person-group> (<year>1987</year>)<source> Nudibranchs of Southern Africa.</source><publisher-name>A guide to Opisthobranch molluscs of Southern Africa. EJ Brill, Leiden</publisher-name>, <publisher-loc>Netherlands</publisher-loc>, <lpage>136</lpage> pp.</mixed-citation></ref><ref id="B97"><mixed-citation xmlns:xlink="http://www.w3.org/1999/xlink" xlink:type="simple"><person-group><name name-style="western"><surname>Yonow</surname><given-names>N</given-names></name></person-group> (<year>1989</year>)<article-title> Red Sea Opisthobranchia. 2.The family Chromodorididae (Mollusca, Nudibranchia).</article-title><source>Fauna of Saudi Arabia </source><volume>10</volume>: <fpage>290</fpage>-<lpage>309</lpage>.</mixed-citation></ref><ref id="B72"><mixed-citation xmlns:xlink="http://www.w3.org/1999/xlink" xlink:type="simple"><person-group><name name-style="western"><surname>Richmond</surname><given-names>MD</given-names></name></person-group> (<year>2011</year>)<source> A Field Guide to the Seashores of Eastern Africa and the Western Indian Ocean Islands, 3<sup>rd</sup> edition.</source><publisher-name>Sida/SAREC-UDSM</publisher-name>, <publisher-loc>Sweden</publisher-loc>, <lpage>464</lpage> pp.</mixed-citation></ref><ref id="B105"><mixed-citation xmlns:xlink="http://www.w3.org/1999/xlink" xlink:type="simple"><person-group><name name-style="western"><surname>Yonow</surname><given-names>N</given-names></name></person-group> (<year>2008</year>)<source> Sea Slugs of the Red Sea.</source><publisher-name>Pensoft Publishers</publisher-name>, <publisher-loc>Sofia-Moscow</publisher-loc>, <lpage>304</lpage> pp.</mixed-citation></ref></ref-list></tp:taxon-treatment>
