# Supplementary material for: Opisthobranchs from the western Indian Ocean, with descriptions of two new species and ten new records (Mollusca, Gastropoda)
Source: Zookeys. 2012 May 22;(197):1–130. doi: 10.3897/zookeys.197.1728 (PMC3376724; doi:10.3897/zookeys.197.1728)
Supplement: XML Treatment for Chromodoris annulata [file zookeys.197.1728-treatment32.xml]

<!DOCTYPE tp:taxon-treatment
  PUBLIC "-//TaxonX//DTD Taxonomic Treatment Publishing DTD v0 20100105//EN" "tax-treatment-NSO.dtd">
<tp:taxon-treatment xmlns:tp="http://www.plazi.org/taxpub"><tp:treatment-meta><mixed-citation publication-type="journal"><person-group><name><surname>Yonow</surname><given-names>Nathalie</given-names></name></person-group><article-title>Opisthobranchs from the western Indian Ocean, with descriptions of two new species and ten new records (Mollusca, Gastropoda)</article-title><source>Zookeys</source><day>22</day><month>5</month><year>2012</year><volume>2012</volume><issue>197</issue><fpage>1</fpage><lpage>130</lpage><pub-id pub-id-type="doi">10.3897/zookeys.197.1728</pub-id></mixed-citation></tp:treatment-meta><tp:nomenclature><tp:taxon-name>
                        <tp:taxon-name-part taxon-name-part-type="genus">Chromodoris</tp:taxon-name-part>
                        <tp:taxon-name-part taxon-name-part-type="species">annulata</tp:taxon-name-part>
                    <object-id xmlns:xlink="http://www.w3.org/1999/xlink" xlink:type="simple">http://species-id.net/wiki/Chromodoris_annulata</object-id>
								</tp:taxon-name><tp:taxon-authority>Eliot, 1904</tp:taxon-authority><xref ref-type="fig" rid="F63">Plates 34</xref><xref ref-type="fig" rid="F64">, 35</xref><tp:nomenclature-citation-list><tp:nomenclature-citation><tp:taxon-name>Chromodoris annulata</tp:taxon-name><comment> Eliot, 1904a: 389, pl. 24, figs. 1-3 (Zanzibar); <xref ref-type="bibr" rid="B21">Edmunds 1971</xref>: 371, fig. 15 (Tanzania); <xref ref-type="bibr" rid="B77">Rudman 1973a</xref>: 189, pl. 1A (Zanzibar); <xref ref-type="bibr" rid="B37">Gosliner 1987</xref>: 74, fig. 106 (South Africa); <xref ref-type="bibr" rid="B97">Yonow 1989</xref>: 293, pl. 2 (Red Sea); Debelius and Kuiter 2007: 145 (Oman and South Africa); <xref ref-type="bibr" rid="B72">Richmond 2011</xref>: 280 (East Africa).</comment></tp:nomenclature-citation></tp:nomenclature-citation-list></tp:nomenclature><tp:treatment-sec sec-type="Material"><title>Material.</title><p>Persian Gulf: photograph of one individual, Dahwat ad Daffi, Jubail, Saudi Arabia, April 1992, F Krupp; photographs of numerous individuals, 2000-2011, GT Smith; photos of several individuals, Qaruh Island, Kuwait, 2008-2011, M Nithyandanan. – Gulf of Oman: photos of two individuals, Muscat, Oman, 01-12 April 2009, S Kahlbrock; photographs of one individual less than 10 mm, Inchcape 2 (a ship wreck), 20 m depth, 08 January 2010, GT Smith; two individuals, approx. 15 mm, Sharm Rock, 09 January 2010, GT Smith. – Mayotte and La Réunion: photographs of numerous individuals <ext-link xmlns:xlink="http://www.w3.org/1999/xlink" ext-link-type="uri" xlink:href="http://seaslugs.free.fr/nudibranche/a_intro.htm" xlink:type="simple">http://seaslugs.free.fr/nudibranche/a_intro.htm</ext-link>.</p></tp:treatment-sec><tp:treatment-sec sec-type="Description"><title>Description.</title><p>Easily recognised, not to be confused with any other species found in the western Indian Ocean and Red Sea. Large and fleshy with raised, medium-sized bright orange pustules, deep purple rings around rhinophores and gills joined by broken line in the Dahwat ad Daffi individual and the majority of photographs of individuals from the Persian Gulf (<xref ref-type="fig" rid="F63">Plate 34</xref>). In the Gulf, the purple rings are not perfect as in the Red Sea, presenting with gaps, dots, dashes, and extra markings (<xref ref-type="fig" rid="F64">Plate 35</xref>). Mantle margin is of the same purple pigment, foot without purple margin but does have few orange spots on its upper surface; rhinophores and gills purple.</p></tp:treatment-sec><tp:treatment-sec sec-type="Distribution"><title>Distribution.</title><p><italic><tp:taxon-name>Chromodoris annulata</tp:taxon-name></italic> is known from the Red Sea (<xref ref-type="bibr" rid="B105">Yonow 2008</xref>) and the east African coastline to South Africa, and is recorded from the Persian Gulf, the Gulf of Oman, La Réunion, and Mayotte for the first time.</p></tp:treatment-sec><tp:treatment-sec><!--Section generated to contain objects referenced in tp:taxon-treatment.--><fig id="F63" position="float" orientation="portrait"><label>Plate 34.</label><caption><p><italic><tp:taxon-name>Chromodoris annulata</tp:taxon-name></italic>, Persian Gulf, photo: G Smith (no spcm).</p></caption><graphic xmlns:xlink="http://www.w3.org/1999/xlink" xlink:href="ZooKeys-197-001-g063.jpg" position="float" orientation="portrait" xlink:type="simple"/></fig><fig id="F64" position="float" orientation="portrait"><label>Plate 35.</label><caption><p><italic><tp:taxon-name>Chromodoris annulata</tp:taxon-name></italic>, Persian Gulf, photo: S Kahlbrock (no spcm).</p></caption><graphic xmlns:xlink="http://www.w3.org/1999/xlink" xlink:href="ZooKeys-197-001-g064.jpg" position="float" orientation="portrait" xlink:type="simple"/></fig></tp:treatment-sec><ref-list><ref id="B21"><mixed-citation xmlns:xlink="http://www.w3.org/1999/xlink" xlink:type="simple"><person-group><name name-style="western"><surname>Edmunds</surname><given-names>M</given-names></name></person-group> (<year>1971</year>)<article-title> Opisthobranchiate Mollusca from Tanzania (Suborder: Doridacea). (III).</article-title><source>Journal Linnean Society (Zoology) </source><volume>50</volume>: <fpage>339</fpage>-<lpage>396</lpage>. doi: <ext-link ext-link-type="uri" xlink:href="http://dx.doi.org/10.1111/j.1096-3642.1971.tb00767.x" xlink:type="simple">10.1111/j.1096-3642.1971.tb00767.x</ext-link></mixed-citation></ref><ref id="B77"><mixed-citation xmlns:xlink="http://www.w3.org/1999/xlink" xlink:type="simple"><person-group><name name-style="western"><surname>Rudman</surname><given-names>WB</given-names></name></person-group> (<year>1973a</year>)<article-title> Chromodorid opisthobranch Mollusca from the Indo-West Pacific.</article-title><source>Journal Linnean Society (Zoology) </source><volume>52</volume> (<issue>3</issue>): <fpage>175</fpage>-<lpage>199</lpage>. doi: <ext-link ext-link-type="uri" xlink:href="http://dx.doi.org/10.1111/j.1096-3642.1973.tb01880.x" xlink:type="simple">10.1111/j.1096-3642.1973.tb01880.x</ext-link></mixed-citation></ref><ref id="B37"><mixed-citation xmlns:xlink="http://www.w3.org/1999/xlink" xlink:type="simple"><person-group><name name-style="western"><surname>Gosliner</surname><given-names>TM</given-names></name></person-group> (<year>1987</year>)<source> Nudibranchs of Southern Africa.</source><publisher-name>A guide to Opisthobranch molluscs of Southern Africa. EJ Brill, Leiden</publisher-name>, <publisher-loc>Netherlands</publisher-loc>, <lpage>136</lpage> pp.</mixed-citation></ref><ref id="B97"><mixed-citation xmlns:xlink="http://www.w3.org/1999/xlink" xlink:type="simple"><person-group><name name-style="western"><surname>Yonow</surname><given-names>N</given-names></name></person-group> (<year>1989</year>)<article-title> Red Sea Opisthobranchia. 2.The family Chromodorididae (Mollusca, Nudibranchia).</article-title><source>Fauna of Saudi Arabia </source><volume>10</volume>: <fpage>290</fpage>-<lpage>309</lpage>.</mixed-citation></ref><ref id="B72"><mixed-citation xmlns:xlink="http://www.w3.org/1999/xlink" xlink:type="simple"><person-group><name name-style="western"><surname>Richmond</surname><given-names>MD</given-names></name></person-group> (<year>2011</year>)<source> A Field Guide to the Seashores of Eastern Africa and the Western Indian Ocean Islands, 3<sup>rd</sup> edition.</source><publisher-name>Sida/SAREC-UDSM</publisher-name>, <publisher-loc>Sweden</publisher-loc>, <lpage>464</lpage> pp.</mixed-citation></ref><ref id="B105"><mixed-citation xmlns:xlink="http://www.w3.org/1999/xlink" xlink:type="simple"><person-group><name name-style="western"><surname>Yonow</surname><given-names>N</given-names></name></person-group> (<year>2008</year>)<source> Sea Slugs of the Red Sea.</source><publisher-name>Pensoft Publishers</publisher-name>, <publisher-loc>Sofia-Moscow</publisher-loc>, <lpage>304</lpage> pp.</mixed-citation></ref></ref-list></tp:taxon-treatment>
