# Supplementary material for: Opisthobranchs from the western Indian Ocean, with descriptions of two new species and ten new records (Mollusca, Gastropoda)
Source: Zookeys. 2012 May 22;(197):1–130. doi: 10.3897/zookeys.197.1728 (PMC3376724; doi:10.3897/zookeys.197.1728)
Supplement: XML Treatment for Chromodoris boucheti [file zookeys.197.1728-treatment33.xml]

<!DOCTYPE tp:taxon-treatment
  PUBLIC "-//TaxonX//DTD Taxonomic Treatment Publishing DTD v0 20100105//EN" "tax-treatment-NSO.dtd">
<tp:taxon-treatment xmlns:tp="http://www.plazi.org/taxpub"><tp:treatment-meta><mixed-citation publication-type="journal"><person-group><name><surname>Yonow</surname><given-names>Nathalie</given-names></name></person-group><article-title>Opisthobranchs from the western Indian Ocean, with descriptions of two new species and ten new records (Mollusca, Gastropoda)</article-title><source>Zookeys</source><day>22</day><month>5</month><year>2012</year><volume>2012</volume><issue>197</issue><fpage>1</fpage><lpage>130</lpage><pub-id pub-id-type="doi">10.3897/zookeys.197.1728</pub-id></mixed-citation></tp:treatment-meta><tp:nomenclature><tp:taxon-name>
                        <tp:taxon-name-part taxon-name-part-type="genus">Chromodoris</tp:taxon-name-part>
                        <tp:taxon-name-part taxon-name-part-type="species">boucheti</tp:taxon-name-part>
                    <object-id xmlns:xlink="http://www.w3.org/1999/xlink" xlink:type="simple">http://species-id.net/wiki/Chromodoris_boucheti</object-id>
								</tp:taxon-name><tp:taxon-authority>Rudman, 1982</tp:taxon-authority><xref ref-type="fig" rid="F65">Plate 36</xref><tp:nomenclature-citation-list><tp:nomenclature-citation><tp:taxon-name>Chromodoris boucheti</tp:taxon-name><comment> Rudman, 1982: 190, figs. 1B, 4, 5 (Mayotte); <xref ref-type="bibr" rid="B100">Yonow 1994a</xref>: 110, figs. 10A, 11B-E, J (Maldives): Debelius and Kuiter 2007: 176 (Maldives, Kenya, South Africa).</comment></tp:nomenclature-citation><tp:nomenclature-citation><tp:taxon-name>Chromodoris</tp:taxon-name><comment> sp. – <xref ref-type="bibr" rid="B100">Yonow 1994a</xref>, 111, figs. 10B, 11A, F-I (Maldives).</comment></tp:nomenclature-citation></tp:nomenclature-citation-list></tp:nomenclature><tp:treatment-sec sec-type="Material"><title>Material.</title><p>Maldives: 30 mm, Bathala Island, Ari Atoll, 28 July 1995, 10 m depth, leg. RC Anderson &amp; SG Buttress (“colour duller and darker than usual”); photographs of several individuals incl. one 5 mm juvenile, March 1997, March 1998, March 1999, J Hinterkircher. – Tanzania: photo of one individual, Mafia Island, shallow water, May 2009, A de Villiers.</p></tp:treatment-sec><tp:treatment-sec sec-type="Description"><title>Description/Distribution.</title><p>Pale blue body with three black lines, black sub-marginal line forming a ring, paler blue to white margin; white and orange rhinophores and six gills with distinctive black marks at base on both sides. There may be a general orange wash dorsally. Recent published records of <italic><tp:taxon-name>Chromodoris boucheti</tp:taxon-name></italic> are only from the Maldive Islands and Mayotte: <italic><tp:taxon-name>Chromodoris boucheti</tp:taxon-name></italic> was not found in the Chagos archipelago despite similar sampling techniques, nor has it been recorded from Mauritius, and there is only one record from La Réunion (<ext-link xmlns:xlink="http://www.w3.org/1999/xlink" ext-link-type="uri" xlink:href="http://seaslugs.free.fr/nudibranche/a_intro.htm" xlink:type="simple">http://seaslugs.free.fr/nudibranche/a_intro.htm</ext-link>). However, photographs on websites show individuals from Kenya, Tanzania, and South Africa, and this extended distribution is supported by a photograph from Mafia Island, Tanzania (A de Villiers, pers. comm.).</p></tp:treatment-sec><tp:treatment-sec><!--Section generated to contain objects referenced in tp:taxon-treatment.--><fig id="F65" position="float" orientation="portrait"><label>Plate 36.</label><caption><p><italic><tp:taxon-name>Chromodoris boucheti</tp:taxon-name></italic>, Maldives, photo: J Hinterkircher (no spcm).</p></caption><graphic xmlns:xlink="http://www.w3.org/1999/xlink" xlink:href="ZooKeys-197-001-g065.jpg" position="float" orientation="portrait" xlink:type="simple"/></fig></tp:treatment-sec><ref-list><ref id="B100"><mixed-citation xmlns:xlink="http://www.w3.org/1999/xlink" xlink:type="simple"><person-group><name name-style="western"><surname>Yonow</surname><given-names>N</given-names></name></person-group> (<year>1994a</year>)<article-title> Opisthobranchs from the Maldive Islands, including descriptions of seven new species (Mollusca: Gastropoda).</article-title><source>Revue française d’aquariologie herpétologie </source><volume>20</volume> (<issue>4</issue>): <fpage>97</fpage>-<lpage>130</lpage>.</mixed-citation></ref></ref-list></tp:taxon-treatment>
