# Supplementary material for: Opisthobranchs from the western Indian Ocean, with descriptions of two new species and ten new records (Mollusca, Gastropoda)
Source: Zookeys. 2012 May 22;(197):1–130. doi: 10.3897/zookeys.197.1728 (PMC3376724; doi:10.3897/zookeys.197.1728)
Supplement: XML Treatment for Chromodoris cavae [file zookeys.197.1728-treatment34.xml]

<!DOCTYPE tp:taxon-treatment
  PUBLIC "-//TaxonX//DTD Taxonomic Treatment Publishing DTD v0 20100105//EN" "tax-treatment-NSO.dtd">
<tp:taxon-treatment xmlns:tp="http://www.plazi.org/taxpub"><tp:treatment-meta><mixed-citation publication-type="journal"><person-group><name><surname>Yonow</surname><given-names>Nathalie</given-names></name></person-group><article-title>Opisthobranchs from the western Indian Ocean, with descriptions of two new species and ten new records (Mollusca, Gastropoda)</article-title><source>Zookeys</source><day>22</day><month>5</month><year>2012</year><volume>2012</volume><issue>197</issue><fpage>1</fpage><lpage>130</lpage><pub-id pub-id-type="doi">10.3897/zookeys.197.1728</pub-id></mixed-citation></tp:treatment-meta><tp:nomenclature><tp:taxon-name>
                        <tp:taxon-name-part taxon-name-part-type="genus">Chromodoris</tp:taxon-name-part>
                        <tp:taxon-name-part taxon-name-part-type="species">cavae</tp:taxon-name-part>
                    <object-id xmlns:xlink="http://www.w3.org/1999/xlink" xlink:type="simple">http://species-id.net/wiki/Chromodoris_cavae</object-id>
								</tp:taxon-name><tp:taxon-authority>Eliot, 1904</tp:taxon-authority><xref ref-type="fig" rid="F10">Fig. 10</xref><xref ref-type="fig" rid="F66">Plates 37</xref><xref ref-type="fig" rid="F67">, 38</xref><tp:nomenclature-citation-list><tp:nomenclature-citation><tp:taxon-name>Chromodoris cavae</tp:taxon-name><comment> Eliot, 1904a: 388, pl. 23 figs. 7, 8 (Zanzibar): Debelius and Kuiter 2007: 141 (South Africa).</comment></tp:nomenclature-citation><tp:nomenclature-citation><tp:taxon-name>Chromodoris vicina</tp:taxon-name><comment> Eliot. – <xref ref-type="bibr" rid="B37">Gosliner 1987</xref>: 75, fig. 109 (South Africa) (non <italic><tp:taxon-name>Chromodoris tennentana</tp:taxon-name></italic> Kelaart).</comment></tp:nomenclature-citation><tp:nomenclature-citation><tp:taxon-name>Chromodoris</tp:taxon-name><comment> cf. <italic>leopardus</italic> Rudman. – <xref ref-type="bibr" rid="B108">Yonow et al. 2002</xref>: 854, figs. 4f, 10b, 12C, D, 13b (Chagos).</comment></tp:nomenclature-citation><tp:nomenclature-citation><tp:taxon-name>Chromodoris</tp:taxon-name><comment> sp. 1. – Debelius &amp; Kuiter 2007: 141 (Oman, Kenya, Mozambique, South Africa).</comment></tp:nomenclature-citation><tp:nomenclature-citation><tp:taxon-name>Chromodoris leoparda</tp:taxon-name><comment> (sic. in error for <italic>leopardus</italic>). – Debelius &amp; Kuiter 2007: 141 (Oman, Thailand: middle left and lower two photos only).</comment></tp:nomenclature-citation></tp:nomenclature-citation-list></tp:nomenclature><tp:treatment-sec sec-type="Material"><title>Material.</title><p>La Réunion: 60 mm (25 × 15 mm pres., #1), Bassin des Hirondelles, St. Gilles les Bains, 05 November 2006, 1-2 m depth, leg. P Bidgrain; 76 mm (37 × 20 mm pres., #2), Bassin des Hirondelles, St. Gilles les Bains, 17 September 2009, 1-2<!--PageBreak--> m depth, leg. P Bidgrain; 75 mm (34 × 17 mm pres., #3), Bassin des Hirondelles, St. Gilles les Bains, 17 September 2009, 1-2 m depth, leg. P Bidgrain [all in permanent shallow pool on granite coast]; numerous photographs as <italic><tp:taxon-name>Chromodoris cf. geminus</tp:taxon-name></italic> on <ext-link xmlns:xlink="http://www.w3.org/1999/xlink" ext-link-type="uri" xlink:href="http://seaslugs.free.fr/nudibranche/a_intro.htm" xlink:type="simple">http://seaslugs.free.fr/nudibranche/a_intro.htm</ext-link>. – Sri Lanka: photographs of two individuals, Unawatuna, S of Galle and Negombo, N of Colombo, 30 December 2010 and 12 January 2011, S Kahlbrock.</p></tp:treatment-sec><tp:treatment-sec sec-type="Description"><title>Description.</title><p>The three specimens are well preserved, accompanied by 10-20 photographs each. They were all similar in life, with an ochre dorsum extending towards a white <!--PageBreak-->band around the edge of the mantle; the purple margin normally present in the species was lacking in all three. The first specimen (60 mm) was rusty orange, deeper along central dorsum and fading toward edge; creamy white band along margin but no purple edge. Some photographs are of the hyponotum as the animal flapped its margin, and there was no purple crescent or line ventrally. Six large wine-red patches with white annulus outside and white speckles inside. Around edge of rust-coloured area was a ring of small round wine red spots, each also with white ring. Rhinophores white, distal part of frontal surfaces and tips purple: 35 lamellae on right rhinophore, very faint purple wash at tips remaining on preserved specimen. 25 pinnate gills arranged with two ends of an arc spiralling inwards: each is triangular, flat surface white and translucent pinnae on other two surfaces. Both branchial and rhinophoral pockets slightly raised, orange in life. Foot and digitate oral tentacles white, but upper lamina of foot very faintly purple; no spots ventrally.</p><p>Specimen 2 (76 mm) was deeper orange in life, with more brown centrally and more yellow-orange marginally than specimen 1; faint submarginal band of yellow-orange before white margin. 13 large brown-red spots encircled with white, few smaller ones arranged irregularly around central patch. Additionally, this specimen had some white patches outside and amongst the small spots. 22 gills all had purple tips; rhinophores had more extensive purple pigment than those of specimen 1. Foot yellow-orange posteriorly followed by white band around margin. Ventrally foot bilaminate for its entire anterior margin (<xref ref-type="fig" rid="F10">Fig. 10A</xref>). This specimen was dissected to remove the radula: body wall of foot thick and rose-red internally, digestive gland dark brown-pink while buccal mass white with pink tint. Muscles were very strong, glistening pink; reproductive system opaque white. The radula is large, but the teeth are minute: the largest laterals measure 100 μm (<xref ref-type="fig" rid="F10">Fig. 10C</xref>). The formula is 58 (+2) × 56.1.56. There is a much reduced median thickening in some of the older rows (<xref ref-type="fig" rid="F10">Fig. 10D</xref>). The first lateral bears a small rounded denticle on each side of a sharp cusp. The next 12 laterals have 10-12 weak denticles along the cusp (<xref ref-type="fig" rid="F10">Fig. 10D</xref>). The remaining teeth are simply hook-shaped, blunt and rounded at the old end of the radula (<xref ref-type="fig" rid="F10">Fig. 10E</xref>) but with extremely long sharp cusps at the newer end. Most of the jaw elements are simple unicuspid structures, with a single slightly curved cusp; very few are bicuspid.</p><p>Specimen 3 (75 mm) was dark like specimen 2, with 19 gills tipped in purple; rhinophores dark violet, with many closely spaced lamellae (<xref ref-type="fig" rid="F66">Plate 37</xref>). Orange raised rhinophoral pocket rims can be seen in the plate. Ventrally, top of foot white with dark spots, violet margin on upper lamina of foot, white oral tentacles; orange-yellow marking posteriorly but no purple margin; faint orange line in crease between hyponotum and foot. Conical oral tentacles of preserved specimen visible in <xref ref-type="fig" rid="F10">Fig. 10B</xref>, although left one is difficult to see. Margin of anterior foot distinctive, with the two laminae quite separated and extending across entire margin.</p><fig id="F10" position="float" orientation="portrait"><label>Figure 10.</label><caption><p><italic><tp:taxon-name>Chromodoris cavae</tp:taxon-name></italic> <bold>A</bold> ventral view of 76 mm specimen showing bilaminate propodium <bold>B</bold> ventral view of 75 mm specimen showing conical oral tentacles. Radular teeth of 76 mm specimen <bold>C</bold> first two lateral teeth on each side of median, lateral 16, and last 4 teeth (from new rows), scale bar 40 µm <bold>D</bold> central lateral teeth of first row and one displaced early middle lateral tooth showing denticles on cusp, scale bar 100µm <bold>E</bold> outer lateral teeth from an old row showing reduction in cusp, scale bar 100 µm.</p></caption><graphic xmlns:xlink="http://www.w3.org/1999/xlink" xlink:href="ZooKeys-197-001-g010.jpg" position="float" orientation="portrait" xlink:type="simple"/></fig></tp:treatment-sec><tp:treatment-sec sec-type="Remarks"><title>Remarks.</title><p>Many photographs of additional individuals from La Réunion as well as those from Sri Lanka (<xref ref-type="fig" rid="F67">Plate 38</xref>) clearly belong to the same species. Variations range from large to small spots with solid to diffuse pigmentation, wine-red to almost black-red in colour, all with white ocelli; the presence or absence of smaller spots with a very broad to ‘normal’ white marginal band; a violet margin is very rarely present in the La<!--PageBreak--> Réunion individuals but present on the Sri Lanka individuals. Ventrally, there is also some variability, from pure white to having a (faint or dark) rusty orange line along the crease between the foot and the hyponotum, from no spots to few spots on the foot below this line, and there may or may not be an orange patch on the tail. The Sri Lanka individuals had a very faint purple line on the foot margin.</p><p>The specimens are all distinctive in preservative, either alcohol or formaldehyde: they are violet-purple to plum red-violet, and all have a thick undulating mantle skirt (including that from Chagos, see <xref ref-type="bibr" rid="B108">Yonow et al. 2002</xref>: 854). The gills spiral inwards at their ends and are triangular in section, with lamellae on two sides. The foot is broad anteriorly. No mantle glands are visible in any of the specimens.</p><p><xref ref-type="bibr" rid="B83">Rudman (1987)</xref> initially synonymised Eliot’s species <italic><tp:taxon-name>Chromodoris cavae</tp:taxon-name></italic> with Kelaart’s <italic><tp:taxon-name>Chromodoris tennentana</tp:taxon-name></italic> (p. 44) but subsequently separated them into two species (<ext-link xmlns:xlink="http://www.w3.org/1999/xlink" ext-link-type="uri" xlink:href="http://www.seaslugforum.net/showall/chrotenn" xlink:type="simple">http://www.seaslugforum.net/showall/chrotenn</ext-link>). <xref ref-type="bibr" rid="B43">Gosliner et al. (2008)</xref> retain this species as distinct from both <italic><tp:taxon-name>Chromodoris tennentana</tp:taxon-name></italic> and <italic><tp:taxon-name>Chromodoris leopardus</tp:taxon-name></italic>. Willan, based on 21 photographs on <xref ref-type="bibr" rid="B63">NudiPixel</xref> (<ext-link xmlns:xlink="http://www.w3.org/1999/xlink" ext-link-type="uri" xlink:href="http://www.nudipixel.net/species/chromodoris_tennentana/" xlink:type="simple">http://www.nudipixel.net/species/chromodoris_tennentana/</ext-link>) decided that all variations belong to one species which is simply very variable from the western Indian Ocean to the West Pacific. However, the preserved specimens (including the one from Chagos, <xref ref-type="bibr" rid="B108">Yonow et al. 2002</xref>) are violet when preserved while all preserved <italic>tennentana</italic> (p. 44 and <xref ref-type="bibr" rid="B108">Yonow et al. 2002</xref>: 845) and <italic>leopardus</italic> (<xref ref-type="bibr" rid="B104">Yonow 2001</xref>: 23) are translucent. The gills in <italic>tennentana</italic> are flattened and simply pinnate (see p. 44) or sub-quadrangular (<xref ref-type="bibr" rid="B83">Rudman 1987</xref>: 364) while the gills of <italic>leopardus</italic> are triangular (<xref ref-type="bibr" rid="B83">Rudman 1987</xref>: 388); the gills of <italic>cavae</italic> are triangular. The gills and rhinophores of <italic>tennentana</italic> are coloured ochre with white tips, those of <italic>leopardus</italic> are tipped in violet (the gills rarely have an ochre rachis), and those of <italic>cavae</italic> are violet or tipped with violet. No mantle glands are visible in the preserved specimens of <italic>cavae</italic>, whereas they are obvious in <italic>tennentana</italic> (p. 44 and Fig. 11) and form a band around the mantle in <italic>leopardus</italic> (<xref ref-type="bibr" rid="B83">Rudman 1987</xref>).</p><p>Comparison of the radulae of <italic>tennentana</italic>, <italic>vicina</italic>, <italic>leopardus</italic>, cf. <italic>leopardus</italic>, and one La Réunion specimen show only slight variations in morphology but large differences in tooth size; the sizes listed are of the same dimension of a lateral tooth – from the tip of the cusp to the flange where the cusp meets the base.</p><p>	20 mm alive (Rudman, <italic>tennentana</italic>)	40(+2) × 37.0.37	40 µm</p><p>	36 mm alive (Edmunds, <italic>vicina = tennentana</italic>) 	52 × 49.1.49	60 µm</p><p>	59 mm alive (Rudman, <italic>leopardus</italic>) 	74(+2) × 61.0.61	90 µm</p><p>	34 mm alive (Yonow et al., cf. <italic>leopardus = cavae</italic>)	52 × 62.1.62 	25 µm</p><p>	80 mm alive (this paper, <italic>cavae</italic>) 	58(+2) × 56.1.56	100µm</p><p>The three specimens examined from La Réunion belong to a form of <italic><tp:taxon-name>Chromodoris cavae</tp:taxon-name></italic> in which the violet mantle margin is lacking; of the additional photographs of a further 25 individuals from La Réunion and Mauritius (P Bidgrain, pers. comm., H. Flodrops, pers. comm., and <ext-link xmlns:xlink="http://www.w3.org/1999/xlink" ext-link-type="uri" xlink:href="http://seaslugs.free.fr/nudibranche/a_intro.htm" xlink:type="simple">http://seaslugs.free.fr/nudibranche/a_intro.htm</ext-link>) all but one individual lack the violet margin on both the mantle and the foot. The Chagos specimens both had a pale purple margin to the mantle (<xref ref-type="bibr" rid="B108">Yonow et al. 2002</xref>) as did the individuals from Sri Lanka (<xref ref-type="fig" rid="F67">Plate 38</xref>). <italic><tp:taxon-name>Chromodoris cavae</tp:taxon-name></italic> differs from both <italic><tp:taxon-name>Chromodoris tennentana</tp:taxon-name></italic> and <italic><tp:taxon-name>Chromodoris leopardus</tp:taxon-name></italic> in numerous features, all discussed above, and it is here removed from the <!--PageBreak-->synonymy of <italic><tp:taxon-name>Chromodoris tennentana</tp:taxon-name></italic>. <italic><tp:taxon-name>Chromodoris cavae</tp:taxon-name></italic> is recorded from Chagos, Sri Lanka, La Réunion, Zanzibar, and South Africa, indicating a western Indian Ocean distribution.</p></tp:treatment-sec><tp:treatment-sec><!--Section generated to contain objects referenced in tp:taxon-treatment.--><fig id="F66" position="float" orientation="portrait"><label>Plate 37.</label><caption><p><italic><tp:taxon-name>Chromodoris cavae</tp:taxon-name></italic>, 75 mm, La Réunion, photo: P Bidgrain.</p></caption><graphic xmlns:xlink="http://www.w3.org/1999/xlink" xlink:href="ZooKeys-197-001-g066.jpg" position="float" orientation="portrait" xlink:type="simple"/></fig><fig id="F67" position="float" orientation="portrait"><label>Plate 38.</label><caption><p><italic><tp:taxon-name>Chromodoris cavae</tp:taxon-name></italic>, Sri Lanka, photo: S Kahlbrock (no spcm).</p></caption><graphic xmlns:xlink="http://www.w3.org/1999/xlink" xlink:href="ZooKeys-197-001-g067.jpg" position="float" orientation="portrait" xlink:type="simple"/></fig></tp:treatment-sec><ref-list><ref id="B37"><mixed-citation xmlns:xlink="http://www.w3.org/1999/xlink" xlink:type="simple"><person-group><name name-style="western"><surname>Gosliner</surname><given-names>TM</given-names></name></person-group> (<year>1987</year>)<source> Nudibranchs of Southern Africa.</source><publisher-name>A guide to Opisthobranch molluscs of Southern Africa. EJ Brill, Leiden</publisher-name>, <publisher-loc>Netherlands</publisher-loc>, <lpage>136</lpage> pp.</mixed-citation></ref><ref id="B108"><mixed-citation xmlns:xlink="http://www.w3.org/1999/xlink" xlink:type="simple"><person-group><name name-style="western"><surname>Yonow</surname><given-names>N</given-names></name><name name-style="western"><surname>Anderson</surname><given-names>RC</given-names></name><name name-style="western"><surname>Buttress</surname><given-names>SG</given-names></name></person-group> (<year>2002</year>)<article-title> Opisthobranch molluscs from the Chagos  Archipelago, Central Indian Ocean.</article-title><source>Journal of Natural History </source><volume>36</volume>: <fpage>831</fpage>-<lpage>882</lpage>. doi: <ext-link ext-link-type="uri" xlink:href="http://dx.doi.org/10.1080/00222930110039161" xlink:type="simple">10.1080/00222930110039161</ext-link></mixed-citation></ref><ref id="B83"><mixed-citation xmlns:xlink="http://www.w3.org/1999/xlink" xlink:type="simple"><person-group><name name-style="western"><surname>Rudman</surname><given-names>WB</given-names></name></person-group> (<year>1987</year>)<article-title> The Chromodorididae (Opisthobranchia, Mollusca) of the Indo-West Pacific: <italic>Chromodoris epicuria, C. aureopurpurea, C. annulata, C. coi</italic> and <italic>Risbecia tryoni</italic> colour groups.</article-title><source>Zoological Journal Linnean Society </source><volume>90</volume> (<issue>4</issue>): <fpage>305</fpage>-<lpage>407</lpage>. doi: <ext-link ext-link-type="uri" xlink:href="http://dx.doi.org/10.1111/j.1096-3642.1987.tb01357.x" xlink:type="simple">10.1111/j.1096-3642.1987.tb01357.x</ext-link></mixed-citation></ref><ref id="B43"><mixed-citation xmlns:xlink="http://www.w3.org/1999/xlink" xlink:type="simple"><person-group><name name-style="western"><surname>Gosliner</surname><given-names>TM</given-names></name><name name-style="western"><surname>Behrens</surname><given-names>DW</given-names></name><name name-style="western"><surname>Valdés</surname><given-names>A</given-names></name></person-group> (<year>2008</year>)<source> Indo-Pacific Nudibranchs and Sea Slugs.</source><publisher-name>A Field guide to the world’s most diverse fauna. Sea Challengers Natural History Books, Washington</publisher-name>, <publisher-loc>U.S.A.</publisher-loc>, <lpage>425</lpage> pp.</mixed-citation></ref><ref id="B63"><mixed-citation xmlns:xlink="http://www.w3.org/1999/xlink" xlink:type="simple"><person-group><name name-style="western"><surname>NudiPixel website</surname></name></person-group><ext-link ext-link-type="uri" xlink:href="http://www.nudipixel.net/" xlink:type="simple">http://www.nudipixel.net/</ext-link></mixed-citation></ref><ref id="B104"><mixed-citation xmlns:xlink="http://www.w3.org/1999/xlink" xlink:type="simple"><person-group><name name-style="western"><surname>Yonow</surname><given-names>N</given-names></name></person-group> (<year>2001</year>)<article-title> Results of the Rumphius Biohistorical Expedition to Ambon (1990). Part 11. Doridacea of the families Chromodorididae and Hexabranchidae (Mollusca, Gastropoda, Opisthobranchia, Nudibranchia), including additional Molukkan material.</article-title><source>Zoologische Mededelingen, Leiden </source><volume>75</volume>(<issue>1–15</issue>): <fpage>1</fpage>-<lpage>50</lpage>.</mixed-citation></ref></ref-list></tp:taxon-treatment>
