# Supplementary material for: Opisthobranchs from the western Indian Ocean, with descriptions of two new species and ten new records (Mollusca, Gastropoda)
Source: Zookeys. 2012 May 22;(197):1–130. doi: 10.3897/zookeys.197.1728 (PMC3376724; doi:10.3897/zookeys.197.1728)
Supplement: XML Treatment for Chromodoris conchyliata [file zookeys.197.1728-treatment35.xml]

<!DOCTYPE tp:taxon-treatment
  PUBLIC "-//TaxonX//DTD Taxonomic Treatment Publishing DTD v0 20100105//EN" "tax-treatment-NSO.dtd">
<tp:taxon-treatment xmlns:tp="http://www.plazi.org/taxpub"><tp:treatment-meta><mixed-citation publication-type="journal"><person-group><name><surname>Yonow</surname><given-names>Nathalie</given-names></name></person-group><article-title>Opisthobranchs from the western Indian Ocean, with descriptions of two new species and ten new records (Mollusca, Gastropoda)</article-title><source>Zookeys</source><day>22</day><month>5</month><year>2012</year><volume>2012</volume><issue>197</issue><fpage>1</fpage><lpage>130</lpage><pub-id pub-id-type="doi">10.3897/zookeys.197.1728</pub-id></mixed-citation></tp:treatment-meta><tp:nomenclature><tp:taxon-name>
                        <tp:taxon-name-part taxon-name-part-type="genus">Chromodoris</tp:taxon-name-part>
                        <tp:taxon-name-part taxon-name-part-type="species">conchyliata</tp:taxon-name-part>
                    <object-id xmlns:xlink="http://www.w3.org/1999/xlink" xlink:type="simple">http://species-id.net/wiki/Chromodoris_conchyliata</object-id>
								</tp:taxon-name><tp:taxon-authority>Yonow, 1984</tp:taxon-authority><xref ref-type="fig" rid="F68">Plates 39</xref><xref ref-type="fig" rid="F69">40</xref><tp:nomenclature-citation-list><tp:nomenclature-citation><tp:taxon-name>Chromodoris cf. geometrica</tp:taxon-name><comment> Risbec. – <xref ref-type="bibr" rid="B77">Rudman 1973a</xref>: 187, pl. 1B, figs. 7A, B (Kenya).</comment></tp:nomenclature-citation><tp:nomenclature-citation><tp:taxon-name>Chromodoris conchyliata</tp:taxon-name><comment> Yonow, 1984: 216, fig. 2 (Sri Lanka); Debelius and Kuiter 2007: 148 (South Africa and Thailand).</comment></tp:nomenclature-citation><tp:nomenclature-citation><tp:taxon-name>Chromodoris geometrica</tp:taxon-name><comment> Risbec. – <xref ref-type="bibr" rid="B37">Gosliner 1987</xref>: 76, fig. 111 (South Africa) (non <italic><tp:taxon-name>Chromodoris geometrica</tp:taxon-name></italic> Risbec).</comment></tp:nomenclature-citation></tp:nomenclature-citation-list></tp:nomenclature><tp:treatment-sec sec-type="Material"><title>Material.</title><p>Seychelles: 20 × 7 mm (PK-Z), 5 m depth under rock, off Ade’s house, Lilôt, NW Mahé, 10 April 1992, leg. P Kemp (specimen retains orange gills and rhinophores, examined 2009) and photos of one larger individual, P Kemp. – La Réunion and Mayotte: photographs of numerous individuals <ext-link xmlns:xlink="http://www.w3.org/1999/xlink" ext-link-type="uri" xlink:href="http://seaslugs.free.fr/nudibranche/a_intro.htm" xlink:type="simple">http://seaslugs.free.fr/nudibranche/a_intro.htm</ext-link>.</p></tp:treatment-sec><tp:treatment-sec sec-type="Remarks"><title>Remarks.</title><p>It is exciting to be recording this species once more; there is one other published record from South Africa as <italic><tp:taxon-name>Chromodoris geometrica</tp:taxon-name></italic> (<xref ref-type="bibr" rid="B37">Gosliner 1987</xref>), and many photographs from La Réunion and Mayotte (<ext-link xmlns:xlink="http://www.w3.org/1999/xlink" ext-link-type="uri" xlink:href="http://seaslugs.free.fr/nudibranche/a_intro.htm" xlink:type="simple">http://seaslugs.free.fr/nudibranche/a_intro.htm</ext-link>), where it has been observed growing to 40 mm and spawning. This species displays ontogenetic changes: larger specimens are very irregularly pustulose, and the symmetrical violet markings around the large, regularly distributed, creamy yellow pustules of the juveniles (<xref ref-type="fig" rid="F68">Plate 39</xref>) are sometimes reduced to just short dashes on each side in the large animals (<xref ref-type="fig" rid="F69">Plate 40</xref>). In the larger specimens, the anterior ventral violet crescent of the smaller animals becomes a fiery orange-red (<xref ref-type="fig" rid="F69">Plate 40</xref>). Most internet records are from the western Indian Ocean; a couple of photographs from west Thailand need confirmation (<xref ref-type="bibr" rid="B63">NudiPixel</xref> and <xref ref-type="bibr" rid="B85">Sea Slug Forum</xref>).</p></tp:treatment-sec><tp:treatment-sec><!--Section generated to contain objects referenced in tp:taxon-treatment.--><fig id="F68" position="float" orientation="portrait"><label>Plate 39.</label><caption><p><italic><tp:taxon-name>Chromodoris conchyliata</tp:taxon-name></italic>, juvenile 20 mm, Seychelles, photo: P Kemp.</p></caption><graphic xmlns:xlink="http://www.w3.org/1999/xlink" xlink:href="ZooKeys-197-001-g068.jpg" position="float" orientation="portrait" xlink:type="simple"/></fig><fig id="F69" position="float" orientation="portrait"><label>Plate 40.</label><caption><p><italic><tp:taxon-name>Chromodoris conchyliata</tp:taxon-name></italic>, Seychelles, photo: P Kemp (no spcm).</p></caption><graphic xmlns:xlink="http://www.w3.org/1999/xlink" xlink:href="ZooKeys-197-001-g069.jpg" position="float" orientation="portrait" xlink:type="simple"/></fig></tp:treatment-sec><ref-list><ref id="B77"><mixed-citation xmlns:xlink="http://www.w3.org/1999/xlink" xlink:type="simple"><person-group><name name-style="western"><surname>Rudman</surname><given-names>WB</given-names></name></person-group> (<year>1973a</year>)<article-title> Chromodorid opisthobranch Mollusca from the Indo-West Pacific.</article-title><source>Journal Linnean Society (Zoology) </source><volume>52</volume> (<issue>3</issue>): <fpage>175</fpage>-<lpage>199</lpage>. doi: <ext-link ext-link-type="uri" xlink:href="http://dx.doi.org/10.1111/j.1096-3642.1973.tb01880.x" xlink:type="simple">10.1111/j.1096-3642.1973.tb01880.x</ext-link></mixed-citation></ref><ref id="B37"><mixed-citation xmlns:xlink="http://www.w3.org/1999/xlink" xlink:type="simple"><person-group><name name-style="western"><surname>Gosliner</surname><given-names>TM</given-names></name></person-group> (<year>1987</year>)<source> Nudibranchs of Southern Africa.</source><publisher-name>A guide to Opisthobranch molluscs of Southern Africa. EJ Brill, Leiden</publisher-name>, <publisher-loc>Netherlands</publisher-loc>, <lpage>136</lpage> pp.</mixed-citation></ref><ref id="B63"><mixed-citation xmlns:xlink="http://www.w3.org/1999/xlink" xlink:type="simple"><person-group><name name-style="western"><surname>NudiPixel website</surname></name></person-group><ext-link ext-link-type="uri" xlink:href="http://www.nudipixel.net/" xlink:type="simple">http://www.nudipixel.net/</ext-link></mixed-citation></ref><ref id="B85"><mixed-citation xmlns:xlink="http://www.w3.org/1999/xlink" xlink:type="simple"><person-group><name name-style="western"><surname>Sea Slug Forum website</surname></name></person-group><ext-link ext-link-type="uri" xlink:href="http://www.seaslugforum.net/" xlink:type="simple">http://www.seaslugforum.net/</ext-link></mixed-citation></ref></ref-list></tp:taxon-treatment>
