# Supplementary material for: Opisthobranchs from the western Indian Ocean, with descriptions of two new species and ten new records (Mollusca, Gastropoda)
Source: Zookeys. 2012 May 22;(197):1–130. doi: 10.3897/zookeys.197.1728 (PMC3376724; doi:10.3897/zookeys.197.1728)
Supplement: XML Treatment for Chromodoris decora [file zookeys.197.1728-treatment36.xml]

<!DOCTYPE tp:taxon-treatment
  PUBLIC "-//TaxonX//DTD Taxonomic Treatment Publishing DTD v0 20100105//EN" "tax-treatment-NSO.dtd">
<tp:taxon-treatment xmlns:tp="http://www.plazi.org/taxpub"><tp:treatment-meta><mixed-citation publication-type="journal"><person-group><name><surname>Yonow</surname><given-names>Nathalie</given-names></name></person-group><article-title>Opisthobranchs from the western Indian Ocean, with descriptions of two new species and ten new records (Mollusca, Gastropoda)</article-title><source>Zookeys</source><day>22</day><month>5</month><year>2012</year><volume>2012</volume><issue>197</issue><fpage>1</fpage><lpage>130</lpage><pub-id pub-id-type="doi">10.3897/zookeys.197.1728</pub-id></mixed-citation></tp:treatment-meta><tp:nomenclature><tp:taxon-name>
                        <tp:taxon-name-part taxon-name-part-type="genus">Chromodoris</tp:taxon-name-part>
                        <tp:taxon-name-part taxon-name-part-type="species">decora</tp:taxon-name-part>
                    <object-id xmlns:xlink="http://www.w3.org/1999/xlink" xlink:type="simple">http://species-id.net/wiki/Chromodoris_decora</object-id>
								</tp:taxon-name><tp:taxon-authority>(Pease, 1860)</tp:taxon-authority><xref ref-type="fig" rid="F70">Plates 41</xref><xref ref-type="fig" rid="F71">, 42</xref><tp:nomenclature-citation-list><tp:nomenclature-citation><tp:taxon-name>Doris decora</tp:taxon-name><comment> Pease, 1860: 29 (Hawaii) and illustrated by <xref ref-type="bibr" rid="B6">Bergh 1880</xref>: 25, pl. B figs. 5-8.</comment></tp:nomenclature-citation><tp:nomenclature-citation><tp:taxon-name>Chromodoris decora</tp:taxon-name><comment>. – Rudman 1986: 329, figs. 1, 9-11 (Christmas Island (Indian Ocean), Australia, New Caledonia); Debelius and Kuiter 2007: 149 (Oman, Sri Lanka + W Pacific).</comment></tp:nomenclature-citation></tp:nomenclature-citation-list></tp:nomenclature><tp:treatment-sec sec-type="Material"><title>Material.</title><p>Maldives: 10 mm (8 × 3 mm pres.), 12 m depth, Banana Reef, North Malé Atoll, 19 November 1995, leg. SG Buttress &amp; RC Anderson (“dorsal surface creamy<!--PageBreak--> green with white dots, spots, and faint lines; margin orange with purple spots and white dots; larger purple spots inside margin; rhinophores and gills cream”). – Oman: photographs of one individual, Muscat, 01-12 April 2009, S Kahlbrock. – Sri Lanka: photographs of one individual, Unawatuna, S of Galle, 28 December 2010, S Kahlbrock.</p></tp:treatment-sec><tp:treatment-sec sec-type="Description"><title>Description.</title><p>The single specimen is accompanied by a photograph reproduced here (<xref ref-type="fig" rid="F70">Plate 41</xref>) and is not of the typical colour pattern. The white lines were represented by a series of dots and dashes, forming an irregular scalloped line around the central dorsal hump, contiguous to an orange band containing larger purple spots and smaller white dots. Purple spots coalesced to form small patches. Some white dots and dashes within this central region, but only vaguely indicate a median. The five simply pinnate gills, rhinophores, and top of the tail all bore opaque white markings: the gills and the rhinophores as a core, and the tail as a white band centrally tapering on the long metapodium. Two individuals photographed in Oman and Sri Lanka have an identical pattern of distinct marginal bands of orange and lilac, the lilac bearing rounded purple spots (<xref ref-type="fig" rid="F71">Plate 42</xref>). There is one white line dorsally splitting around the branchial pocket. One photograph shows the red-violet spots located between the foot and the hyponotum, characteristic of this species.</p><p>The preserved specimen is well extended but badly preserved. It is translucent white, and the black digestive gland is visible through the thin epidermis, as is the white intestine loop. The translucent white metapodium is long and pointed.</p></tp:treatment-sec><tp:treatment-sec sec-type="Distribution"><title>Distribution.</title><p>This is the first literature record of the species from the western Indian Ocean. There have been photographs made available on <xref ref-type="bibr" rid="B85">Sea Slug Forum</xref> and <xref ref-type="bibr" rid="B63">NudiPixel</xref> only from Sri Lanka, with all other records being further east from Christmas Island and the western Pacific.</p></tp:treatment-sec><tp:treatment-sec><!--Section generated to contain objects referenced in tp:taxon-treatment.--><fig id="F70" position="float" orientation="portrait"><label>Plate 41.</label><caption><p><italic><tp:taxon-name>Chromodoris decora</tp:taxon-name></italic>, 10 mm, Maldives, photo: RC Anderson.</p></caption><graphic xmlns:xlink="http://www.w3.org/1999/xlink" xlink:href="ZooKeys-197-001-g070.jpg" position="float" orientation="portrait" xlink:type="simple"/></fig><fig id="F71" position="float" orientation="portrait"><label>Plate 42.</label><caption><p><italic><tp:taxon-name>Chromodoris decora</tp:taxon-name></italic>, Oman, photo: S Kahlbrock (no spcm).</p></caption><graphic xmlns:xlink="http://www.w3.org/1999/xlink" xlink:href="ZooKeys-197-001-g071.jpg" position="float" orientation="portrait" xlink:type="simple"/></fig></tp:treatment-sec><ref-list><ref id="B6"><mixed-citation xmlns:xlink="http://www.w3.org/1999/xlink" xlink:type="simple"><person-group><name name-style="western"><surname>Bergh</surname><given-names>LSR</given-names></name></person-group>(<year>1880</year>) <source>Malacologische Untersuchungen, 2. In C. Semper, Reisen im Archipel der Philippinen 4 (1): 1–78.</source></mixed-citation></ref><ref id="B85"><mixed-citation xmlns:xlink="http://www.w3.org/1999/xlink" xlink:type="simple"><person-group><name name-style="western"><surname>Sea Slug Forum website</surname></name></person-group><ext-link ext-link-type="uri" xlink:href="http://www.seaslugforum.net/" xlink:type="simple">http://www.seaslugforum.net/</ext-link></mixed-citation></ref><ref id="B63"><mixed-citation xmlns:xlink="http://www.w3.org/1999/xlink" xlink:type="simple"><person-group><name name-style="western"><surname>NudiPixel website</surname></name></person-group><ext-link ext-link-type="uri" xlink:href="http://www.nudipixel.net/" xlink:type="simple">http://www.nudipixel.net/</ext-link></mixed-citation></ref></ref-list></tp:taxon-treatment>
