# Supplementary material for: Opisthobranchs from the western Indian Ocean, with descriptions of two new species and ten new records (Mollusca, Gastropoda)
Source: Zookeys. 2012 May 22;(197):1–130. doi: 10.3897/zookeys.197.1728 (PMC3376724; doi:10.3897/zookeys.197.1728)
Supplement: XML Treatment for Chromodoris hamiltoni [file zookeys.197.1728-treatment39.xml]

<!DOCTYPE tp:taxon-treatment
  PUBLIC "-//TaxonX//DTD Taxonomic Treatment Publishing DTD v0 20100105//EN" "tax-treatment-NSO.dtd">
<tp:taxon-treatment xmlns:tp="http://www.plazi.org/taxpub"><tp:treatment-meta><mixed-citation publication-type="journal"><person-group><name><surname>Yonow</surname><given-names>Nathalie</given-names></name></person-group><article-title>Opisthobranchs from the western Indian Ocean, with descriptions of two new species and ten new records (Mollusca, Gastropoda)</article-title><source>Zookeys</source><day>22</day><month>5</month><year>2012</year><volume>2012</volume><issue>197</issue><fpage>1</fpage><lpage>130</lpage><pub-id pub-id-type="doi">10.3897/zookeys.197.1728</pub-id></mixed-citation></tp:treatment-meta><tp:nomenclature><tp:taxon-name>
                        <tp:taxon-name-part taxon-name-part-type="genus">Chromodoris</tp:taxon-name-part>
                        <tp:taxon-name-part taxon-name-part-type="species">hamiltoni</tp:taxon-name-part>
                    <object-id xmlns:xlink="http://www.w3.org/1999/xlink" xlink:type="simple">http://species-id.net/wiki/Chromodoris_hamiltoni</object-id>
								</tp:taxon-name><tp:taxon-authority>Rudman, 1977</tp:taxon-authority><xref ref-type="fig" rid="F74">Plate 45</xref><tp:nomenclature-citation-list><tp:nomenclature-citation><tp:taxon-name>Chromodoris hamiltoni</tp:taxon-name><comment> Rudman, 1977: 374, pl. 1A, num figs. (Kenya, Tanzania); <xref ref-type="bibr" rid="B37">Gosliner 1987</xref>: 74, fig. 104 (South Africa); Debelius and Kuiter 2007: 172 (Mauritius, Mozambique, South Africa); <xref ref-type="bibr" rid="B72">Richmond 2011</xref>: 270 (East Africa).</comment></tp:nomenclature-citation></tp:nomenclature-citation-list></tp:nomenclature><tp:treatment-sec sec-type="Material"><title>Material.</title><p>Kenya: six specimens 15-20 mm pres. lengths, Vipingo, 25 miles N of Mombasa, ELW in rock pools on exposed reef, 23 September 1984, leg. J Hognerud (Australian Museum, Sydney, C431127). – Tanzania: photographs of two individuals, 1994, and reef flat, Matemwe, August 1993, MD Richmond; photo of one individual, Mafia Island, shallow water, May 2009, A de Villiers. – La Réunion: photograph of single individual, P Bidgrain, pers. comm.</p></tp:treatment-sec><tp:treatment-sec sec-type="Description"><title>Description/Distribution.</title><p>The preserved specimens were blue in life with a broad pale orange mantle skirt and a distinctive orange patch in the centre of the dorsum, bisected by a longitudinal black line. All published records are listed above, and indicate that this species is known only from eastern Africa: <italic><tp:taxon-name>Chromodoris hamiltoni</tp:taxon-name></italic> has not been recorded from any of the island groups except La Réunion. It is similar only to <italic><tp:taxon-name>Chromodoris quadricolor</tp:taxon-name></italic> (see below), but usually lacks the distinctive white line between the<!--PageBreak--> black outermost line and the orange margin, the orange margin is paler and slightly more pink, and usually it has additional patches of orange and/or black dorsally. It is a much more variable species than <italic><tp:taxon-name>Chromodoris quadricolor</tp:taxon-name></italic>.</p></tp:treatment-sec><tp:treatment-sec><!--Section generated to contain objects referenced in tp:taxon-treatment.--><fig id="F74" position="float" orientation="portrait"><label>Plate 45.</label><caption><p><italic><tp:taxon-name>Chromodoris hamiltoni</tp:taxon-name></italic>, Tanzania, photo: A de Villiers (no spcm).</p></caption><graphic xmlns:xlink="http://www.w3.org/1999/xlink" xlink:href="ZooKeys-197-001-g074.jpg" position="float" orientation="portrait" xlink:type="simple"/></fig></tp:treatment-sec><ref-list><ref id="B37"><mixed-citation xmlns:xlink="http://www.w3.org/1999/xlink" xlink:type="simple"><person-group><name name-style="western"><surname>Gosliner</surname><given-names>TM</given-names></name></person-group> (<year>1987</year>)<source> Nudibranchs of Southern Africa.</source><publisher-name>A guide to Opisthobranch molluscs of Southern Africa. EJ Brill, Leiden</publisher-name>, <publisher-loc>Netherlands</publisher-loc>, <lpage>136</lpage> pp.</mixed-citation></ref><ref id="B72"><mixed-citation xmlns:xlink="http://www.w3.org/1999/xlink" xlink:type="simple"><person-group><name name-style="western"><surname>Richmond</surname><given-names>MD</given-names></name></person-group> (<year>2011</year>)<source> A Field Guide to the Seashores of Eastern Africa and the Western Indian Ocean Islands, 3<sup>rd</sup> edition.</source><publisher-name>Sida/SAREC-UDSM</publisher-name>, <publisher-loc>Sweden</publisher-loc>, <lpage>464</lpage> pp.</mixed-citation></ref></ref-list></tp:taxon-treatment>
