# Supplementary material for: Opisthobranchs from the western Indian Ocean, with descriptions of two new species and ten new records (Mollusca, Gastropoda)
Source: Zookeys. 2012 May 22;(197):1–130. doi: 10.3897/zookeys.197.1728 (PMC3376724; doi:10.3897/zookeys.197.1728)
Supplement: XML Treatment for Chromodoris tennentana [file zookeys.197.1728-treatment41.xml]

<!DOCTYPE tp:taxon-treatment
  PUBLIC "-//TaxonX//DTD Taxonomic Treatment Publishing DTD v0 20100105//EN" "tax-treatment-NSO.dtd">
<tp:taxon-treatment xmlns:tp="http://www.plazi.org/taxpub"><tp:treatment-meta><mixed-citation publication-type="journal"><person-group><name><surname>Yonow</surname><given-names>Nathalie</given-names></name></person-group><article-title>Opisthobranchs from the western Indian Ocean, with descriptions of two new species and ten new records (Mollusca, Gastropoda)</article-title><source>Zookeys</source><day>22</day><month>5</month><year>2012</year><volume>2012</volume><issue>197</issue><fpage>1</fpage><lpage>130</lpage><pub-id pub-id-type="doi">10.3897/zookeys.197.1728</pub-id></mixed-citation></tp:treatment-meta><tp:nomenclature><tp:taxon-name>
                        <tp:taxon-name-part taxon-name-part-type="genus">Chromodoris</tp:taxon-name-part>
                        <tp:taxon-name-part taxon-name-part-type="species">tennentana</tp:taxon-name-part>
                    <object-id xmlns:xlink="http://www.w3.org/1999/xlink" xlink:type="simple">http://species-id.net/wiki/Chromodoris_tennentana</object-id>
								</tp:taxon-name><tp:taxon-authority>(Kelaart, 1859)</tp:taxon-authority><xref ref-type="fig" rid="F11">Fig. 11</xref><xref ref-type="fig" rid="F75">Plate 46</xref><tp:nomenclature-citation-list><tp:nomenclature-citation><tp:taxon-name>Doris tennentana</tp:taxon-name><comment> Kelaart, 1858: 268 (Sri Lanka).</comment></tp:nomenclature-citation><tp:nomenclature-citation><tp:taxon-name>Chromodoris vicina</tp:taxon-name><comment> Eliot, 1904a: 392 (Zanzibar); <xref ref-type="bibr" rid="B21">Edmunds 1971</xref>: 372, fig. 16, pl. 1A (Tanzania).</comment></tp:nomenclature-citation><tp:nomenclature-citation><tp:taxon-name>non Chromodoris vicina</tp:taxon-name><comment>. – <xref ref-type="bibr" rid="B37">Gosliner 1987</xref>: 75, fig. 109 (South Africa) (= <italic><tp:taxon-name>Chromodoris cavae</tp:taxon-name></italic> Eliot).</comment></tp:nomenclature-citation><tp:nomenclature-citation><tp:taxon-name>Chromodoris tennentana</tp:taxon-name><comment>. – Rudman, 1987: 364, figs. 23, 32, 35, 36 (Tanzania); <xref ref-type="bibr" rid="B108">Yonow et al. 2002</xref>: 855, fig. 13a (Chagos); Debelius and Kuiter 2007: 151 (South Africa); <xref ref-type="bibr" rid="B72">Richmond 2011</xref>: 280 (East Africa).</comment></tp:nomenclature-citation></tp:nomenclature-citation-list></tp:nomenclature><tp:treatment-sec sec-type="Material"><title>Material.</title><p>Seychelles: 8 × 5 mm pres. (PK–BB), Lilôt, NW Mahé, 17 m depth on algal-encrusted rock, 26 April 1992, leg. P Kemp (mantle glands obvious on preserved specimen). – Madagascar: photos of one juvenile, 10 mm in length, Nosy Bé, October 2007, J Hinterkircher.</p></tp:treatment-sec><tp:treatment-sec sec-type="Description"><title>Description.</title><p>The Seychelles specimen has the typical colour pattern: a central patchy ochre-brown dorsum with ocellated violet spots, a creamy sub-marginal band with orange and purple spots, a blue-violet margin, and ochre rhinophores and gills. The specimen preserved in formaldehyde is translucent, with a rosy-orange and black gut. The flat translucent mantle skirt is extended, white mantle glands visible in a band along the edge: most are irregular in shape, some are stellate (<xref ref-type="fig" rid="F11">Fig. 11A</xref>). Gills translucent, flat, and very simply pinnate; oral tentacles digitiform (<xref ref-type="fig" rid="F11">Fig. 11B</xref>). The similarities and differences between this species and <italic><tp:taxon-name>Chromodoris cavae</tp:taxon-name></italic>, removed from synonymy of <italic><tp:taxon-name>Chromodoris tennentana</tp:taxon-name></italic>, are discussed under that species (see p. 36).<!--PageBreak--></p><fig id="F11" position="float" orientation="portrait"><label>Figure 11.</label><caption><p><italic><tp:taxon-name>Chromodoris tennentana</tp:taxon-name></italic>, 8 mm pres. specimen <bold>A</bold> drawing showing mantle glands located in a band around the mantle skirt <bold>B</bold> photograph of bilaminate propodium and oral tentacles.</p></caption><graphic xmlns:xlink="http://www.w3.org/1999/xlink" xlink:href="ZooKeys-197-001-g011.jpg" position="float" orientation="portrait" xlink:type="simple"/></fig></tp:treatment-sec><tp:treatment-sec><!--Section generated to contain objects referenced in tp:taxon-treatment.--><fig id="F75" position="float" orientation="portrait"><label>Plate 46.</label><caption><p><italic><tp:taxon-name>Chromodoris tennentana</tp:taxon-name></italic>, 10 mm, Madagascar, photo: J Hinterkircher (no spcm).</p></caption><graphic xmlns:xlink="http://www.w3.org/1999/xlink" xlink:href="ZooKeys-197-001-g075.jpg" position="float" orientation="portrait" xlink:type="simple"/></fig></tp:treatment-sec><ref-list><ref id="B21"><mixed-citation xmlns:xlink="http://www.w3.org/1999/xlink" xlink:type="simple"><person-group><name name-style="western"><surname>Edmunds</surname><given-names>M</given-names></name></person-group> (<year>1971</year>)<article-title> Opisthobranchiate Mollusca from Tanzania (Suborder: Doridacea). (III).</article-title><source>Journal Linnean Society (Zoology) </source><volume>50</volume>: <fpage>339</fpage>-<lpage>396</lpage>. doi: <ext-link ext-link-type="uri" xlink:href="http://dx.doi.org/10.1111/j.1096-3642.1971.tb00767.x" xlink:type="simple">10.1111/j.1096-3642.1971.tb00767.x</ext-link></mixed-citation></ref><ref id="B37"><mixed-citation xmlns:xlink="http://www.w3.org/1999/xlink" xlink:type="simple"><person-group><name name-style="western"><surname>Gosliner</surname><given-names>TM</given-names></name></person-group> (<year>1987</year>)<source> Nudibranchs of Southern Africa.</source><publisher-name>A guide to Opisthobranch molluscs of Southern Africa. EJ Brill, Leiden</publisher-name>, <publisher-loc>Netherlands</publisher-loc>, <lpage>136</lpage> pp.</mixed-citation></ref><ref id="B108"><mixed-citation xmlns:xlink="http://www.w3.org/1999/xlink" xlink:type="simple"><person-group><name name-style="western"><surname>Yonow</surname><given-names>N</given-names></name><name name-style="western"><surname>Anderson</surname><given-names>RC</given-names></name><name name-style="western"><surname>Buttress</surname><given-names>SG</given-names></name></person-group> (<year>2002</year>)<article-title> Opisthobranch molluscs from the Chagos  Archipelago, Central Indian Ocean.</article-title><source>Journal of Natural History </source><volume>36</volume>: <fpage>831</fpage>-<lpage>882</lpage>. doi: <ext-link ext-link-type="uri" xlink:href="http://dx.doi.org/10.1080/00222930110039161" xlink:type="simple">10.1080/00222930110039161</ext-link></mixed-citation></ref><ref id="B72"><mixed-citation xmlns:xlink="http://www.w3.org/1999/xlink" xlink:type="simple"><person-group><name name-style="western"><surname>Richmond</surname><given-names>MD</given-names></name></person-group> (<year>2011</year>)<source> A Field Guide to the Seashores of Eastern Africa and the Western Indian Ocean Islands, 3<sup>rd</sup> edition.</source><publisher-name>Sida/SAREC-UDSM</publisher-name>, <publisher-loc>Sweden</publisher-loc>, <lpage>464</lpage> pp.</mixed-citation></ref></ref-list></tp:taxon-treatment>
