# Supplementary material for: Opisthobranchs from the western Indian Ocean, with descriptions of two new species and ten new records (Mollusca, Gastropoda)
Source: Zookeys. 2012 May 22;(197):1–130. doi: 10.3897/zookeys.197.1728 (PMC3376724; doi:10.3897/zookeys.197.1728)
Supplement: XML Treatment for Glossodoris cincta [file zookeys.197.1728-treatment42.xml]

<!DOCTYPE tp:taxon-treatment
  PUBLIC "-//TaxonX//DTD Taxonomic Treatment Publishing DTD v0 20100105//EN" "tax-treatment-NSO.dtd">
<tp:taxon-treatment xmlns:tp="http://www.plazi.org/taxpub"><tp:treatment-meta><mixed-citation publication-type="journal"><person-group><name><surname>Yonow</surname><given-names>Nathalie</given-names></name></person-group><article-title>Opisthobranchs from the western Indian Ocean, with descriptions of two new species and ten new records (Mollusca, Gastropoda)</article-title><source>Zookeys</source><day>22</day><month>5</month><year>2012</year><volume>2012</volume><issue>197</issue><fpage>1</fpage><lpage>130</lpage><pub-id pub-id-type="doi">10.3897/zookeys.197.1728</pub-id></mixed-citation></tp:treatment-meta><tp:nomenclature><tp:taxon-name>
                        <tp:taxon-name-part taxon-name-part-type="genus">Glossodoris</tp:taxon-name-part>
                        <tp:taxon-name-part taxon-name-part-type="species">cincta</tp:taxon-name-part>
                    <object-id xmlns:xlink="http://www.w3.org/1999/xlink" xlink:type="simple">http://species-id.net/wiki/Glossodoris_cincta</object-id>
								</tp:taxon-name><tp:taxon-authority>(Bergh, 1888)</tp:taxon-authority><xref ref-type="fig" rid="F76">Plate 47</xref><tp:nomenclature-citation-list><tp:nomenclature-citation><tp:taxon-name>Glossodoris cincta</tp:taxon-name><comment>. – <xref ref-type="bibr" rid="B100">Yonow 1994a</xref>: 120, fig. 10H (Maldives); <xref ref-type="bibr" rid="B108">Yonow et al. 2002</xref>: 856, fig. 13c (Chagos); Debelius and Kuiter 2007: 195 (Red Sea, Mozambique + W Pacific); <xref ref-type="bibr" rid="B2">Apte 2009</xref>: 170, fig. 2h (Laccadive Islands); <xref ref-type="bibr" rid="B72">Richmond 2011</xref>: 280 (East Africa); <xref ref-type="bibr" rid="B95">Yogesh Kumar et al. 2011</xref>: 109, fig. 2a (India).</comment></tp:nomenclature-citation></tp:nomenclature-citation-list></tp:nomenclature><tp:treatment-sec sec-type="Material"><title>Material.</title><p>Seychelles: 30 × 15 mm (PK-N), Horseshoe Rock, Lilôt, NW Mahé, 15 m depth on algal-encrusted rock, 24 March 1992, leg. P Kemp (“pink with dark blue edging”; the preserved specimen is brick red with a green margin). – Maldives: 15 mm (7 mm pres.), 5 m depth on coral encrusted with algae and sponge, Maayafushi, South Malé Atoll, March 1997, leg. J Hinterkircher. – Persian Gulf: photograph of one individual, Dahwat ad Daffi, Jubail, Saudi Arabia, April 1992, F Krupp. – Kenya: 30 mm long pres., Vipingo, 25 m N of Mombasa, ELW in rock pools on exposed reef, 23 September 1984, leg. J Hognerud (preserved animal more orange and purple than red and blue-green) (Australian Museum, Sydney, lost?). – Tanzania: photographs of two individuals, Mafia Island, shallow water, May 2009, A de Villiers. – Sri Lanka: photographs of one individual, Unawatuna, south of Galle, 01 January 2011, S Kahlbrock.</p></tp:treatment-sec><tp:treatment-sec><!--Section generated to contain objects referenced in tp:taxon-treatment.--><fig id="F76" position="float" orientation="portrait"><label>Plate 47.</label><caption><p><italic><tp:taxon-name>Glossodoris cincta</tp:taxon-name></italic>, 15 mm, Maldives, on the bryozoan Steginoporella, photo: J Hinterkircher.</p></caption><graphic xmlns:xlink="http://www.w3.org/1999/xlink" xlink:href="ZooKeys-197-001-g076.jpg" position="float" orientation="portrait" xlink:type="simple"/></fig></tp:treatment-sec><ref-list><ref id="B100"><mixed-citation xmlns:xlink="http://www.w3.org/1999/xlink" xlink:type="simple"><person-group><name name-style="western"><surname>Yonow</surname><given-names>N</given-names></name></person-group> (<year>1994a</year>)<article-title> Opisthobranchs from the Maldive Islands, including descriptions of seven new species (Mollusca: Gastropoda).</article-title><source>Revue française d’aquariologie herpétologie </source><volume>20</volume> (<issue>4</issue>): <fpage>97</fpage>-<lpage>130</lpage>.</mixed-citation></ref><ref id="B108"><mixed-citation xmlns:xlink="http://www.w3.org/1999/xlink" xlink:type="simple"><person-group><name name-style="western"><surname>Yonow</surname><given-names>N</given-names></name><name name-style="western"><surname>Anderson</surname><given-names>RC</given-names></name><name name-style="western"><surname>Buttress</surname><given-names>SG</given-names></name></person-group> (<year>2002</year>)<article-title> Opisthobranch molluscs from the Chagos  Archipelago, Central Indian Ocean.</article-title><source>Journal of Natural History </source><volume>36</volume>: <fpage>831</fpage>-<lpage>882</lpage>. doi: <ext-link ext-link-type="uri" xlink:href="http://dx.doi.org/10.1080/00222930110039161" xlink:type="simple">10.1080/00222930110039161</ext-link></mixed-citation></ref><ref id="B2"><mixed-citation xmlns:xlink="http://www.w3.org/1999/xlink" xlink:type="simple"><person-group><name name-style="western"><surname>Apte</surname><given-names>D</given-names></name></person-group> (<year>2009</year>)<article-title> Opisthobranch fauna of Lakshadweep Islands, India, with 52 new records to Lakshadweep and 40 new records to India: part 1.</article-title><source>Journal Bombay Natural History Society </source><volume>106</volume> (<issue>2</issue>): <fpage>162</fpage>-<lpage>175</lpage>.</mixed-citation></ref><ref id="B72"><mixed-citation xmlns:xlink="http://www.w3.org/1999/xlink" xlink:type="simple"><person-group><name name-style="western"><surname>Richmond</surname><given-names>MD</given-names></name></person-group> (<year>2011</year>)<source> A Field Guide to the Seashores of Eastern Africa and the Western Indian Ocean Islands, 3<sup>rd</sup> edition.</source><publisher-name>Sida/SAREC-UDSM</publisher-name>, <publisher-loc>Sweden</publisher-loc>, <lpage>464</lpage> pp.</mixed-citation></ref><ref id="B95"><mixed-citation xmlns:xlink="http://www.w3.org/1999/xlink" xlink:type="simple"><person-group><name name-style="western"><surname>Yogesh Kumar</surname><given-names>JS</given-names></name><name name-style="western"><surname>Sreeraj</surname><given-names>CR</given-names></name><name name-style="western"><surname>Sornaraj</surname><given-names>R</given-names></name></person-group> (<year>2011</year>)<source> Opisthobranchs of the Gulf of Mannar Biosphere Reserve, Tamil Nadu, India. Indian Journal of Fisheries 58(4): 105–114. <ext-link ext-link-type="uri" xlink:href="http://epubs.icar.org.in/ejournal/index.php/IJF/article/view/13788" xlink:type="simple">http://epubs.icar.org.in/ejournal/index.php/IJF/article/view/13788</ext-link></source></mixed-citation></ref></ref-list></tp:taxon-treatment>
