# Supplementary material for: Opisthobranchs from the western Indian Ocean, with descriptions of two new species and ten new records (Mollusca, Gastropoda)
Source: Zookeys. 2012 May 22;(197):1–130. doi: 10.3897/zookeys.197.1728 (PMC3376724; doi:10.3897/zookeys.197.1728)
Supplement: XML Treatment for Glossodoris pallida [file zookeys.197.1728-treatment43.xml]

<!DOCTYPE tp:taxon-treatment
  PUBLIC "-//TaxonX//DTD Taxonomic Treatment Publishing DTD v0 20100105//EN" "tax-treatment-NSO.dtd">
<tp:taxon-treatment xmlns:tp="http://www.plazi.org/taxpub"><tp:treatment-meta><mixed-citation publication-type="journal"><person-group><name><surname>Yonow</surname><given-names>Nathalie</given-names></name></person-group><article-title>Opisthobranchs from the western Indian Ocean, with descriptions of two new species and ten new records (Mollusca, Gastropoda)</article-title><source>Zookeys</source><day>22</day><month>5</month><year>2012</year><volume>2012</volume><issue>197</issue><fpage>1</fpage><lpage>130</lpage><pub-id pub-id-type="doi">10.3897/zookeys.197.1728</pub-id></mixed-citation></tp:treatment-meta><tp:nomenclature><tp:taxon-name>
                        <tp:taxon-name-part taxon-name-part-type="genus">Glossodoris</tp:taxon-name-part>
                        <tp:taxon-name-part taxon-name-part-type="species">pallida</tp:taxon-name-part>
                    <object-id xmlns:xlink="http://www.w3.org/1999/xlink" xlink:type="simple">http://species-id.net/wiki/Glossodoris_pallida</object-id>
								</tp:taxon-name><tp:taxon-authority>(Rüppell &amp; Leuckart, 1830)</tp:taxon-authority><xref ref-type="fig" rid="F77">Plate 48</xref><tp:nomenclature-citation-list><tp:nomenclature-citation><tp:taxon-name>Doris pallida</tp:taxon-name><comment> Rüppell &amp; Leuckart, 1830: 33, tab. 10, fig. 1 (Red Sea).</comment></tp:nomenclature-citation><tp:nomenclature-citation><tp:taxon-name>Glossodoris pallida</tp:taxon-name><comment>. – <xref ref-type="bibr" rid="B82">Rudman 1984</xref>: 145, figs. 1, 18-20, 27 (Red Sea, Tanzania, Great Barrier Reef); <xref ref-type="bibr" rid="B97">Yonow 1989</xref>: 300 (Red Sea); <xref ref-type="bibr" rid="B103">Yonow 2000</xref>: 131 (Red Sea); Debelius and Kuiter 2007: 185 (Oman, Mozambique, Myanmar, Viet Nam); <xref ref-type="bibr" rid="B105">Yonow 2008</xref>: 191 (Red Sea).</comment></tp:nomenclature-citation></tp:nomenclature-citation-list></tp:nomenclature><tp:treatment-sec sec-type="Material"><title>Material. </title><p>Maldives: approx. 20 mm alive (11 × 5 mm pres.), Bathala Island, Ari Atoll, 11 m depth, night dive, 27 July 1995, leg. SG Buttress &amp; RC Anderson. – Persian Gulf: photographs of two individuals, Dahwat ad Daffi, April 1992, and N of Abu Ali, 26 May 1992, Jubail, Saudi Arabia, F Krupp; photo of three individuals, Muscat, Oman, 01-12 April 2009, S Kahlbrock. – La Réunion: photos of several individuals 6-20 mm <ext-link xmlns:xlink="http://www.w3.org/1999/xlink" ext-link-type="uri" xlink:href="http://seaslugs.free.fr/nudibranche/a_intro.htm" xlink:type="simple">http://seaslugs.free.fr/nudibranche/a_intro.htm</ext-link>. – Seychelles: photographs of one individual, Lilôt, NW Mahé, 1988-1989, P Kemp. – Sri Lanka: photographs of two individuals, Unawatuna, S of Galle, 03 January 2011, S Kahlbrock.</p></tp:treatment-sec><tp:treatment-sec sec-type="Description"><title>Description.</title><p>The preserved specimen is well relaxed: it is opaque white, and no markings remain; the digestive system is not visible through the skin. Twelve gills are <!--PageBreak-->extended: the rachis is flat on the outside and lamellae face inwards on the two other sides. In life, the lamellae can be seen to extend laterally. One photograph from Oman (S Kahlbrock, pers. comm.) depicts the individual beginning to lay an egg mass, a flat white ribbon laid on its edge.</p></tp:treatment-sec><tp:treatment-sec sec-type="Distribution"><title>Distribution.</title><p>This species appears to be present but rarely recorded in the western Indian Ocean: <xref ref-type="bibr" rid="B82">Rudman (1984)</xref> had one only specimen from Tanzania; the specimen above is a first record for the Maldives (<xref ref-type="fig" rid="F77">Plate 48</xref>), and new photographic records are presented here from the Persian Gulf, Gulf of Oman, Seychelles, La Réunion (<ext-link xmlns:xlink="http://www.w3.org/1999/xlink" ext-link-type="uri" xlink:href="http://seaslugs.free.fr/nudibranche/a_intro.htm" xlink:type="simple">http://seaslugs.free.fr/nudibranche/a_intro.htm</ext-link>), and Sri Lanka.</p></tp:treatment-sec><tp:treatment-sec><!--Section generated to contain objects referenced in tp:taxon-treatment.--><fig id="F77" position="float" orientation="portrait"><label>Plate 48.</label><caption><p><italic><tp:taxon-name>Glossodoris pallida</tp:taxon-name></italic>, 20 mm, Maldives, photo: RC Anderson.</p></caption><graphic xmlns:xlink="http://www.w3.org/1999/xlink" xlink:href="ZooKeys-197-001-g077.jpg" position="float" orientation="portrait" xlink:type="simple"/></fig></tp:treatment-sec><ref-list><ref id="B82"><mixed-citation xmlns:xlink="http://www.w3.org/1999/xlink" xlink:type="simple"><person-group><name name-style="western"><surname>Rudman</surname><given-names>WB</given-names></name></person-group> (<year>1984</year>)<article-title> The Chromodorididae (Opisthobranchia, Mollusca) of the Indo-West Pacific: a review of the genera.</article-title><source>Zoological Journal Linnean Society </source><volume>81</volume>: <fpage>115</fpage>-<lpage>273</lpage>. doi: <ext-link ext-link-type="uri" xlink:href="http://dx.doi.org/10.1111/j.1096-3642.1984.tb01174.x" xlink:type="simple">10.1111/j.1096-3642.1984.tb01174.x</ext-link></mixed-citation></ref><ref id="B97"><mixed-citation xmlns:xlink="http://www.w3.org/1999/xlink" xlink:type="simple"><person-group><name name-style="western"><surname>Yonow</surname><given-names>N</given-names></name></person-group> (<year>1989</year>)<article-title> Red Sea Opisthobranchia. 2.The family Chromodorididae (Mollusca, Nudibranchia).</article-title><source>Fauna of Saudi Arabia </source><volume>10</volume>: <fpage>290</fpage>-<lpage>309</lpage>.</mixed-citation></ref><ref id="B103"><mixed-citation xmlns:xlink="http://www.w3.org/1999/xlink" xlink:type="simple"><person-group><name name-style="western"><surname>Yonow</surname><given-names>N</given-names></name></person-group> (<year>2000</year>)<article-title> Red Sea Opisthobranchia 4: The orders Cephalaspidea, Anaspidea, Notaspidea, and Nudibranchia: Dendronotacea and Aeolidacea.</article-title><source>Fauna of Arabia </source><volume>18</volume>: <fpage>87</fpage>-<lpage>131</lpage>.</mixed-citation></ref><ref id="B105"><mixed-citation xmlns:xlink="http://www.w3.org/1999/xlink" xlink:type="simple"><person-group><name name-style="western"><surname>Yonow</surname><given-names>N</given-names></name></person-group> (<year>2008</year>)<source> Sea Slugs of the Red Sea.</source><publisher-name>Pensoft Publishers</publisher-name>, <publisher-loc>Sofia-Moscow</publisher-loc>, <lpage>304</lpage> pp.</mixed-citation></ref></ref-list></tp:taxon-treatment>
