# Supplementary material for: Opisthobranchs from the western Indian Ocean, with descriptions of two new species and ten new records (Mollusca, Gastropoda)
Source: Zookeys. 2012 May 22;(197):1–130. doi: 10.3897/zookeys.197.1728 (PMC3376724; doi:10.3897/zookeys.197.1728)
Supplement: XML Treatment for Glossodoris undaurum [file zookeys.197.1728-treatment44.xml]

<!DOCTYPE tp:taxon-treatment
  PUBLIC "-//TaxonX//DTD Taxonomic Treatment Publishing DTD v0 20100105//EN" "tax-treatment-NSO.dtd">
<tp:taxon-treatment xmlns:tp="http://www.plazi.org/taxpub"><tp:treatment-meta><mixed-citation publication-type="journal"><person-group><name><surname>Yonow</surname><given-names>Nathalie</given-names></name></person-group><article-title>Opisthobranchs from the western Indian Ocean, with descriptions of two new species and ten new records (Mollusca, Gastropoda)</article-title><source>Zookeys</source><day>22</day><month>5</month><year>2012</year><volume>2012</volume><issue>197</issue><fpage>1</fpage><lpage>130</lpage><pub-id pub-id-type="doi">10.3897/zookeys.197.1728</pub-id></mixed-citation></tp:treatment-meta><tp:nomenclature><tp:taxon-name>
                        <tp:taxon-name-part taxon-name-part-type="genus">Glossodoris</tp:taxon-name-part>
                        <tp:taxon-name-part taxon-name-part-type="species">undaurum</tp:taxon-name-part>
                    <object-id xmlns:xlink="http://www.w3.org/1999/xlink" xlink:type="simple">http://species-id.net/wiki/Glossodoris_undaurum</object-id>
								</tp:taxon-name><tp:taxon-authority>Rudman, 1985</tp:taxon-authority><xref ref-type="fig" rid="F78">Plate 49</xref><tp:nomenclature-citation-list><tp:nomenclature-citation><tp:taxon-name>Glossodoris undaurum</tp:taxon-name><comment> Rudman, 1985: 248, figs. 1C, 3B, 5 (SW Australia).</comment></tp:nomenclature-citation><tp:nomenclature-citation><tp:taxon-name>Glossodoris undarum</tp:taxon-name><comment>. – Debelius &amp; Kuiter 2007: 189 (South Africa and W Australia); <xref ref-type="bibr" rid="B43">Gosliner et al. 2008</xref>: 239 (South Africa, Oman, W Australia) (all misspellings).</comment></tp:nomenclature-citation></tp:nomenclature-citation-list></tp:nomenclature><tp:treatment-sec sec-type="Material"><title>Material.</title><p>Sri Lanka: 13 × 5 mm pres., Unawatuna, S of Galle, 27 December 2010, leg. and photos S Kahlbrock.</p></tp:treatment-sec><tp:treatment-sec sec-type="Description"><title>Description.</title><p>This description of the live animal is based on many photographs of the specimen: dorsum broad with narrow mantle overlap; skirt thick with single pair of permanent undulations. Dorsum grey to off-white with irregularly shaped white, slightly raised pustules. Mantle skirt whiter than dorsum with only a few small white pustules; margin lemon-yellow. Rhinophores very small: distal half translucent lemon-yellow, proximal half paler translucent yellow, posteriorly an opaque line brighter yellow towards the tip. Simply pinnate gills translucent white with opaque white line on each side of rachis, red tips, and short red line running down from tips.</p><p>The preserved specimen is semi-translucent grey with irregular opaque white spots, slight crumpling of mantle around each. Mantle skirt with thickened margin, no coloured or thickened margin on skirt or foot. Long rhinophores translucent grey with white line and white tip, lamellae indistinct. Gills retracted but the red ends visible though translucent skin and open pocket.</p></tp:treatment-sec><tp:treatment-sec sec-type="Distribution"><title>Distribution.</title><p>This is the first record in the scientific literature of <italic><tp:taxon-name>Glossodoris undaurum</tp:taxon-name></italic> from the western Indian Ocean. There are book and internet records from South Africa, Kenya, Oman, and La Réunion. There are several named and un-named species occurring in the Indian Ocean, but these differ externally in the combination of margin, rhinophore, and gill colouration: collection of specimens will enable comparisons. It may be that some are colour variations but this cannot be established at present.<!--PageBreak--></p></tp:treatment-sec><tp:treatment-sec><!--Section generated to contain objects referenced in tp:taxon-treatment.--><fig id="F78" position="float" orientation="portrait"><label>Plate 49.</label><caption><p><italic><tp:taxon-name>Glossodoris undaurum</tp:taxon-name></italic>, 13 mm pres., Sri Lanka, S Kahlbrock.</p></caption><graphic xmlns:xlink="http://www.w3.org/1999/xlink" xlink:href="ZooKeys-197-001-g078.jpg" position="float" orientation="portrait" xlink:type="simple"/></fig></tp:treatment-sec><ref-list><ref id="B43"><mixed-citation xmlns:xlink="http://www.w3.org/1999/xlink" xlink:type="simple"><person-group><name name-style="western"><surname>Gosliner</surname><given-names>TM</given-names></name><name name-style="western"><surname>Behrens</surname><given-names>DW</given-names></name><name name-style="western"><surname>Valdés</surname><given-names>A</given-names></name></person-group> (<year>2008</year>)<source> Indo-Pacific Nudibranchs and Sea Slugs.</source><publisher-name>A Field guide to the world’s most diverse fauna. Sea Challengers Natural History Books, Washington</publisher-name>, <publisher-loc>U.S.A.</publisher-loc>, <lpage>425</lpage> pp.</mixed-citation></ref></ref-list></tp:taxon-treatment>
