# Supplementary material for: Opisthobranchs from the western Indian Ocean, with descriptions of two new species and ten new records (Mollusca, Gastropoda)
Source: Zookeys. 2012 May 22;(197):1–130. doi: 10.3897/zookeys.197.1728 (PMC3376724; doi:10.3897/zookeys.197.1728)
Supplement: XML Treatment for Hypselodoris maculosa [file zookeys.197.1728-treatment45.xml]

<!DOCTYPE tp:taxon-treatment
  PUBLIC "-//TaxonX//DTD Taxonomic Treatment Publishing DTD v0 20100105//EN" "tax-treatment-NSO.dtd">
<tp:taxon-treatment xmlns:tp="http://www.plazi.org/taxpub"><tp:treatment-meta><mixed-citation publication-type="journal"><person-group><name><surname>Yonow</surname><given-names>Nathalie</given-names></name></person-group><article-title>Opisthobranchs from the western Indian Ocean, with descriptions of two new species and ten new records (Mollusca, Gastropoda)</article-title><source>Zookeys</source><day>22</day><month>5</month><year>2012</year><volume>2012</volume><issue>197</issue><fpage>1</fpage><lpage>130</lpage><pub-id pub-id-type="doi">10.3897/zookeys.197.1728</pub-id></mixed-citation></tp:treatment-meta><tp:nomenclature><tp:taxon-name>
                        <tp:taxon-name-part taxon-name-part-type="genus">Hypselodoris</tp:taxon-name-part>
                        <tp:taxon-name-part taxon-name-part-type="species">maculosa</tp:taxon-name-part>
                    <object-id xmlns:xlink="http://www.w3.org/1999/xlink" xlink:type="simple">http://species-id.net/wiki/Hypselodoris_maculosa</object-id>
								</tp:taxon-name><tp:taxon-authority>(Pease, 1871)</tp:taxon-authority><xref ref-type="fig" rid="F79">Plate 50</xref><tp:nomenclature-citation-list><tp:nomenclature-citation><tp:taxon-name>Hypselodoris maculosa</tp:taxon-name><comment>. – Rudman 1986: 340, figs. 1, 13, 16-18 (Red Sea, Tanzania, Christmas Island + W Pacific); <xref ref-type="bibr" rid="B97">Yonow 1989</xref>: 302, pl. 21 (Red Sea); <xref ref-type="bibr" rid="B108">Yonow et al. 2002</xref>: 858, fig. 13e (Chagos); <xref ref-type="bibr" rid="B2">Apte 2009</xref>: 170, fig. 2i (Laccadive Islands).</comment></tp:nomenclature-citation></tp:nomenclature-citation-list></tp:nomenclature><tp:treatment-sec sec-type="Material"><title>Material.</title><p>Seychelles: 15 × 5 mm (PK-DD), Lilôt, NW Mahé, 17 m depth on granite wall, 26 April 1992, leg. P Kemp. – Maldives: 15 mm length, Maayafushi, Ari Atoll, 3m depth, on coral rubble encrusted with algae and sponges, March 1997, leg. J Hinterkircher. – La Réunion, Mauritius, and Mayotte: numerous photographs <ext-link xmlns:xlink="http://www.w3.org/1999/xlink" ext-link-type="uri" xlink:href="http://seaslugs.free.fr/nudibranche/a_intro.htm" xlink:type="simple">http://seaslugs.free.fr/nudibranche/a_intro.htm</ext-link>. – Sri Lanka: photographs of one individual, Unawatuna, S of Galle, 27 December 2010, S Kahlbrock.</p></tp:treatment-sec><tp:treatment-sec sec-type="Description"><title>Description.</title><p>Elongated body with spatulate head. Translucent body with opaque white markings comprising several longitudinal white lines on dorsum and small white dots on orange-red margin. Magenta spots and patches between dorsal white lines. Foot translucent with magenta spots and patches, and small white dots. Rhinophores distinctive with white core bearing two red bands. Gills small, held upright, red proximally and white distally.</p></tp:treatment-sec><tp:treatment-sec sec-type="Remarks"><title>Remarks.</title><p>Small specimens are similar to several species of <italic><tp:taxon-name>Thorunna</tp:taxon-name></italic>, such as <italic><tp:taxon-name>Thorunna australis</tp:taxon-name></italic> (Risbec), recorded only from South Africa in the western Indian Ocean: it also has orange bands on the gills and rhinophores but the white markings are limited to one or two lines on the dorsum. <italic><tp:taxon-name>Thorunna florens</tp:taxon-name></italic> (Baba) also has similar gills and rhinophores but has purple spots around the margin as well as an orange border to the frontal margin, and it is limited to the western Pacific. Several un-named species are illustrated in Gosliner et al. (2008) but at present they are only known from few localities in the western Pacific.</p></tp:treatment-sec><tp:treatment-sec><!--Section generated to contain objects referenced in tp:taxon-treatment.--><fig id="F79" position="float" orientation="portrait"><label>Plate 50.</label><caption><p><italic><tp:taxon-name>Hypselodoris maculosa</tp:taxon-name></italic>, 15 mm, Maldives, photo: J Hinterkircher.</p></caption><graphic xmlns:xlink="http://www.w3.org/1999/xlink" xlink:href="ZooKeys-197-001-g079.jpg" position="float" orientation="portrait" xlink:type="simple"/></fig></tp:treatment-sec><ref-list><ref id="B97"><mixed-citation xmlns:xlink="http://www.w3.org/1999/xlink" xlink:type="simple"><person-group><name name-style="western"><surname>Yonow</surname><given-names>N</given-names></name></person-group> (<year>1989</year>)<article-title> Red Sea Opisthobranchia. 2.The family Chromodorididae (Mollusca, Nudibranchia).</article-title><source>Fauna of Saudi Arabia </source><volume>10</volume>: <fpage>290</fpage>-<lpage>309</lpage>.</mixed-citation></ref><ref id="B108"><mixed-citation xmlns:xlink="http://www.w3.org/1999/xlink" xlink:type="simple"><person-group><name name-style="western"><surname>Yonow</surname><given-names>N</given-names></name><name name-style="western"><surname>Anderson</surname><given-names>RC</given-names></name><name name-style="western"><surname>Buttress</surname><given-names>SG</given-names></name></person-group> (<year>2002</year>)<article-title> Opisthobranch molluscs from the Chagos  Archipelago, Central Indian Ocean.</article-title><source>Journal of Natural History </source><volume>36</volume>: <fpage>831</fpage>-<lpage>882</lpage>. doi: <ext-link ext-link-type="uri" xlink:href="http://dx.doi.org/10.1080/00222930110039161" xlink:type="simple">10.1080/00222930110039161</ext-link></mixed-citation></ref><ref id="B2"><mixed-citation xmlns:xlink="http://www.w3.org/1999/xlink" xlink:type="simple"><person-group><name name-style="western"><surname>Apte</surname><given-names>D</given-names></name></person-group> (<year>2009</year>)<article-title> Opisthobranch fauna of Lakshadweep Islands, India, with 52 new records to Lakshadweep and 40 new records to India: part 1.</article-title><source>Journal Bombay Natural History Society </source><volume>106</volume> (<issue>2</issue>): <fpage>162</fpage>-<lpage>175</lpage>.</mixed-citation></ref></ref-list></tp:taxon-treatment>
