# Supplementary material for: Opisthobranchs from the western Indian Ocean, with descriptions of two new species and ten new records (Mollusca, Gastropoda)
Source: Zookeys. 2012 May 22;(197):1–130. doi: 10.3897/zookeys.197.1728 (PMC3376724; doi:10.3897/zookeys.197.1728)
Supplement: XML Treatment for Risbecia pulchella [file zookeys.197.1728-treatment47.xml]

<!DOCTYPE tp:taxon-treatment
  PUBLIC "-//TaxonX//DTD Taxonomic Treatment Publishing DTD v0 20100105//EN" "tax-treatment-NSO.dtd">
<tp:taxon-treatment xmlns:tp="http://www.plazi.org/taxpub"><tp:treatment-meta><mixed-citation publication-type="journal"><person-group><name><surname>Yonow</surname><given-names>Nathalie</given-names></name></person-group><article-title>Opisthobranchs from the western Indian Ocean, with descriptions of two new species and ten new records (Mollusca, Gastropoda)</article-title><source>Zookeys</source><day>22</day><month>5</month><year>2012</year><volume>2012</volume><issue>197</issue><fpage>1</fpage><lpage>130</lpage><pub-id pub-id-type="doi">10.3897/zookeys.197.1728</pub-id></mixed-citation></tp:treatment-meta><tp:nomenclature><tp:taxon-name>
                        <tp:taxon-name-part taxon-name-part-type="genus">Risbecia</tp:taxon-name-part>
                        <tp:taxon-name-part taxon-name-part-type="species">pulchella</tp:taxon-name-part>
                    <object-id xmlns:xlink="http://www.w3.org/1999/xlink" xlink:type="simple">http://species-id.net/wiki/Risbecia_pulchella</object-id>
								</tp:taxon-name><tp:taxon-authority>(Rüppell &amp; Leuckart, 1830)</tp:taxon-authority><xref ref-type="fig" rid="F13">Fig. 13</xref><xref ref-type="fig" rid="F83">Plate 54</xref><tp:nomenclature-citation-list><tp:nomenclature-citation><tp:taxon-name>Doris pulchella</tp:taxon-name><comment> Rüppell &amp; Leuckart, 1830: 32, tab. 9, fig. 5 (Red Sea).</comment></tp:nomenclature-citation><tp:nomenclature-citation><tp:taxon-name>Risbecia pulchella</tp:taxon-name><comment>. – Rudman, 1984: 203, fig. 65, 67, 68 (Kenya, Tanzania, and Mayotte, Comoro Islands); <xref ref-type="bibr" rid="B37">Gosliner 1987</xref>: 83, fig. 132 (South Africa); <xref ref-type="bibr" rid="B97">Yonow 1989</xref>: 303, pl. 23-25 (Red Sea); Debelius and Kuiter 2007: 138 (Red Sea, Mozambique, and South Africa); <xref ref-type="bibr" rid="B105">Yonow 2008</xref>: 201 (Red Sea); <xref ref-type="bibr" rid="B95">Yogesh Kumar et al. 2011</xref>: 109, fig. 2e (India).</comment></tp:nomenclature-citation></tp:nomenclature-citation-list></tp:nomenclature><tp:treatment-sec sec-type="Material"><title>Material.</title><p>Seychelles: 50 × 25 mm, one of two animals on algal-encrusted rock, Bug Rock, Brissare, 05 April 1992, leg. P Kemp; photographs of several individuals, Lilôt, NW Mahé, 1988-1989, P Kemp. – Gulf of Oman: photos of two individuals trailing, Muscat, 01-12 April 2009, S Kahlbrock; photographs of pairs, Musandam, 13 May 2009, trailing pair, Siri Island, 15 m depth, 13 May 2009, trailing pair, Anemone Garden, just off Khorfakkan, 8 Jan 2012, GT Smith. – La Réunion, Mauritius, Mayotte: photographs of several individuals <ext-link xmlns:xlink="http://www.w3.org/1999/xlink" ext-link-type="uri" xlink:href="http://seaslugs.free.fr/nudibranche/a_intro.htm" xlink:type="simple">http://seaslugs.free.fr/nudibranche/a_intro.htm</ext-link>.</p></tp:treatment-sec><tp:treatment-sec sec-type="Description"><title>Description.</title><p>The radular formula is 83 (+3) × 90-95.0.95-90: there is no median tooth. The first 7-8 laterals are duck bill shaped with a large denticle on the outside (<xref ref-type="fig" rid="F13">Fig. 13A</xref>). The central laterals increase rapidly in size to a cusp length of approximately 75 μm bearing 4-5 denticles, of which the first is divided (<xref ref-type="fig" rid="F13">Fig. 13B</xref>). The last <!--PageBreak-->3-4 laterals in each row are very reduced with a rounded main cusp and multiple denticles (<xref ref-type="fig" rid="F13">Fig. 13C</xref>).</p><fig id="F13" position="float" orientation="portrait"><label>Figure 13.</label><caption><p><italic><tp:taxon-name>Risbecia pulchella</tp:taxon-name></italic>, 50 mm <bold>A</bold> first 3–5 laterals on both sides of the midline, no central thickening or rhachidian <bold>B</bold> mid-lateral teeth showing single main cusp and divided first denticle <bold>C</bold> outermost laterals in newish row with reduction in cusp. Scale bars 50 µm.</p></caption><graphic xmlns:xlink="http://www.w3.org/1999/xlink" xlink:href="ZooKeys-197-001-g013.jpg" position="float" orientation="portrait" xlink:type="simple"/></fig></tp:treatment-sec><tp:treatment-sec><!--Section generated to contain objects referenced in tp:taxon-treatment.--><fig id="F83" position="float" orientation="portrait"><label>Plate 54.</label><caption><p><italic><tp:taxon-name>Risbecia pulchella</tp:taxon-name></italic>, Oman, photo: S Kahlbrock (no spcm).</p></caption><graphic xmlns:xlink="http://www.w3.org/1999/xlink" xlink:href="ZooKeys-197-001-g083.jpg" position="float" orientation="portrait" xlink:type="simple"/></fig></tp:treatment-sec><ref-list><ref id="B37"><mixed-citation xmlns:xlink="http://www.w3.org/1999/xlink" xlink:type="simple"><person-group><name name-style="western"><surname>Gosliner</surname><given-names>TM</given-names></name></person-group> (<year>1987</year>)<source> Nudibranchs of Southern Africa.</source><publisher-name>A guide to Opisthobranch molluscs of Southern Africa. EJ Brill, Leiden</publisher-name>, <publisher-loc>Netherlands</publisher-loc>, <lpage>136</lpage> pp.</mixed-citation></ref><ref id="B97"><mixed-citation xmlns:xlink="http://www.w3.org/1999/xlink" xlink:type="simple"><person-group><name name-style="western"><surname>Yonow</surname><given-names>N</given-names></name></person-group> (<year>1989</year>)<article-title> Red Sea Opisthobranchia. 2.The family Chromodorididae (Mollusca, Nudibranchia).</article-title><source>Fauna of Saudi Arabia </source><volume>10</volume>: <fpage>290</fpage>-<lpage>309</lpage>.</mixed-citation></ref><ref id="B105"><mixed-citation xmlns:xlink="http://www.w3.org/1999/xlink" xlink:type="simple"><person-group><name name-style="western"><surname>Yonow</surname><given-names>N</given-names></name></person-group> (<year>2008</year>)<source> Sea Slugs of the Red Sea.</source><publisher-name>Pensoft Publishers</publisher-name>, <publisher-loc>Sofia-Moscow</publisher-loc>, <lpage>304</lpage> pp.</mixed-citation></ref><ref id="B95"><mixed-citation xmlns:xlink="http://www.w3.org/1999/xlink" xlink:type="simple"><person-group><name name-style="western"><surname>Yogesh Kumar</surname><given-names>JS</given-names></name><name name-style="western"><surname>Sreeraj</surname><given-names>CR</given-names></name><name name-style="western"><surname>Sornaraj</surname><given-names>R</given-names></name></person-group> (<year>2011</year>)<source> Opisthobranchs of the Gulf of Mannar Biosphere Reserve, Tamil Nadu, India. Indian Journal of Fisheries 58(4): 105–114. <ext-link ext-link-type="uri" xlink:href="http://epubs.icar.org.in/ejournal/index.php/IJF/article/view/13788" xlink:type="simple">http://epubs.icar.org.in/ejournal/index.php/IJF/article/view/13788</ext-link></source></mixed-citation></ref></ref-list></tp:taxon-treatment>
