# Supplementary material for: Opisthobranchs from the western Indian Ocean, with descriptions of two new species and ten new records (Mollusca, Gastropoda)
Source: Zookeys. 2012 May 22;(197):1–130. doi: 10.3897/zookeys.197.1728 (PMC3376724; doi:10.3897/zookeys.197.1728)
Supplement: XML Treatment for Thorunna horologia [file zookeys.197.1728-treatment48.xml]

<!DOCTYPE tp:taxon-treatment
  PUBLIC "-//TaxonX//DTD Taxonomic Treatment Publishing DTD v0 20100105//EN" "tax-treatment-NSO.dtd">
<tp:taxon-treatment xmlns:tp="http://www.plazi.org/taxpub"><tp:treatment-meta><mixed-citation publication-type="journal"><person-group><name><surname>Yonow</surname><given-names>Nathalie</given-names></name></person-group><article-title>Opisthobranchs from the western Indian Ocean, with descriptions of two new species and ten new records (Mollusca, Gastropoda)</article-title><source>Zookeys</source><day>22</day><month>5</month><year>2012</year><volume>2012</volume><issue>197</issue><fpage>1</fpage><lpage>130</lpage><pub-id pub-id-type="doi">10.3897/zookeys.197.1728</pub-id></mixed-citation></tp:treatment-meta><tp:nomenclature><tp:taxon-name>
                        <tp:taxon-name-part taxon-name-part-type="genus">Thorunna</tp:taxon-name-part>
                        <tp:taxon-name-part taxon-name-part-type="species">horologia</tp:taxon-name-part>
                        <object-id xmlns:xlink="http://www.w3.org/1999/xlink" xlink:type="simple">http://species-id.net/wiki/Thorunna_cf_horologia</object-id>
                    </tp:taxon-name><tp:taxon-authority>Rudman, 1984</tp:taxon-authority><tp:taxon-status xmlns:xlink="http://www.w3.org/1999/xlink" xlink:type="simple">cf.</tp:taxon-status><xref ref-type="fig" rid="F14">Fig. 14</xref><xref ref-type="fig" rid="F84">Plate 55</xref><tp:nomenclature-citation-list><tp:nomenclature-citation><tp:taxon-name>Thorunna horologia</tp:taxon-name><comment>. – Debelius &amp; Kuiter 2007: 199, right image only (South Africa).</comment></tp:nomenclature-citation><tp:nomenclature-citation><tp:taxon-name>Thorunna</tp:taxon-name><comment> sp 3. – <xref ref-type="bibr" rid="B43">Gosliner et al. 2008</xref>: 253 (Indonesia).</comment></tp:nomenclature-citation></tp:nomenclature-citation-list></tp:nomenclature><tp:treatment-sec sec-type="Material"><title>Material.</title><p>Sri Lanka: 5 × 4 mm pres., Pigeon Island, Trincomalee, 16 m depth, April 1995, leg. SG Buttress &amp; RC Anderson.<!--PageBreak--></p></tp:treatment-sec><tp:treatment-sec sec-type="Description"><title>Description.</title><p>The single specimen appears to have been stocky with little mantle overlap in life. Margin permanently convoluted with three indentations: one behind rhinophores, largest in centre of body, one just beyond gills. Colour opaque white with violet pigment concentrated around edges and on head around and between rhinophores. Thin sub-marginal white line around the violet, followed by translucent margin with orange in patches and in permanent folds, most especially the central one in which there was orange pigment overlying the submarginal white line. Rhinophores very large with translucent stalk and white core covered in 13 orange-red lamellae; rhinophoral pockets with low violet rim. Eight gills simply pinnate, arranged in circle around anal papilla; white ‘core’ and orange lamellae; orange line along both inner and outer edges of each gill. Foot pale violet, darker concentration of violet in band around metapodium.</p><p>The preserved specimen is translucent cream, with a thin mantle skirt. The rhinophores are retracted but some of the gills are extended: they are simply pinnate. The foot is convoluted laterally but anteriorly it is relaxed. The bilaminate margin spans the entire width and the upper lamina is notched. The oral tentacles are plump rounded structures (<xref ref-type="fig" rid="F14">Fig. 14</xref>).</p><fig id="F14" position="float" orientation="portrait"><label>Figure 14.</label><caption><p><italic><tp:taxon-name>Thorunna cf. horologia</tp:taxon-name></italic>, 5 mm pres. specimen, ventral view of propodium showing bilaminate edge and oral tentacles.</p></caption><graphic xmlns:xlink="http://www.w3.org/1999/xlink" xlink:href="ZooKeys-197-001-g014.jpg" position="float" orientation="portrait" xlink:type="simple"/></fig></tp:treatment-sec><tp:treatment-sec sec-type="Remarks"><title>Remarks.</title><p>This specimen differs from <italic><tp:taxon-name>Thorunna horologia</tp:taxon-name></italic>, also found in the western Indian Ocean: <italic>horologia</italic> is opaque white with red marginal and orange-yellow sub-marginal lines, a single deep indentation which is red, and a white foot with a violet band on the margin (<xref ref-type="bibr" rid="B82">Rudman 1984</xref>, <xref ref-type="bibr" rid="B43">Gosliner et al. 2008</xref>).</p></tp:treatment-sec><tp:treatment-sec><!--Section generated to contain objects referenced in tp:taxon-treatment.--><fig id="F84" position="float" orientation="portrait"><label>Plate 55.</label><caption><p><italic><tp:taxon-name>Thorunna cf. horologia</tp:taxon-name></italic>, 5 mm pres., Sri Lanka, RC Anderson.</p></caption><graphic xmlns:xlink="http://www.w3.org/1999/xlink" xlink:href="ZooKeys-197-001-g084.jpg" position="float" orientation="portrait" xlink:type="simple"/></fig></tp:treatment-sec><ref-list><ref id="B43"><mixed-citation xmlns:xlink="http://www.w3.org/1999/xlink" xlink:type="simple"><person-group><name name-style="western"><surname>Gosliner</surname><given-names>TM</given-names></name><name name-style="western"><surname>Behrens</surname><given-names>DW</given-names></name><name name-style="western"><surname>Valdés</surname><given-names>A</given-names></name></person-group> (<year>2008</year>)<source> Indo-Pacific Nudibranchs and Sea Slugs.</source><publisher-name>A Field guide to the world’s most diverse fauna. Sea Challengers Natural History Books, Washington</publisher-name>, <publisher-loc>U.S.A.</publisher-loc>, <lpage>425</lpage> pp.</mixed-citation></ref><ref id="B82"><mixed-citation xmlns:xlink="http://www.w3.org/1999/xlink" xlink:type="simple"><person-group><name name-style="western"><surname>Rudman</surname><given-names>WB</given-names></name></person-group> (<year>1984</year>)<article-title> The Chromodorididae (Opisthobranchia, Mollusca) of the Indo-West Pacific: a review of the genera.</article-title><source>Zoological Journal Linnean Society </source><volume>81</volume>: <fpage>115</fpage>-<lpage>273</lpage>. doi: <ext-link ext-link-type="uri" xlink:href="http://dx.doi.org/10.1111/j.1096-3642.1984.tb01174.x" xlink:type="simple">10.1111/j.1096-3642.1984.tb01174.x</ext-link></mixed-citation></ref></ref-list></tp:taxon-treatment>
