# Supplementary material for: Opisthobranchs from the western Indian Ocean, with descriptions of two new species and ten new records (Mollusca, Gastropoda)
Source: Zookeys. 2012 May 22;(197):1–130. doi: 10.3897/zookeys.197.1728 (PMC3376724; doi:10.3897/zookeys.197.1728)
Supplement: XML Treatment for Dendrodoris fumata [file zookeys.197.1728-treatment49.xml]

<!DOCTYPE tp:taxon-treatment
  PUBLIC "-//TaxonX//DTD Taxonomic Treatment Publishing DTD v0 20100105//EN" "tax-treatment-NSO.dtd">
<tp:taxon-treatment xmlns:tp="http://www.plazi.org/taxpub"><tp:treatment-meta><mixed-citation publication-type="journal"><person-group><name><surname>Yonow</surname><given-names>Nathalie</given-names></name></person-group><article-title>Opisthobranchs from the western Indian Ocean, with descriptions of two new species and ten new records (Mollusca, Gastropoda)</article-title><source>Zookeys</source><day>22</day><month>5</month><year>2012</year><volume>2012</volume><issue>197</issue><fpage>1</fpage><lpage>130</lpage><pub-id pub-id-type="doi">10.3897/zookeys.197.1728</pub-id></mixed-citation></tp:treatment-meta><tp:nomenclature><tp:taxon-name>
                        <tp:taxon-name-part taxon-name-part-type="genus">Dendrodoris</tp:taxon-name-part>
                        <tp:taxon-name-part taxon-name-part-type="species">fumata</tp:taxon-name-part>
                    <object-id xmlns:xlink="http://www.w3.org/1999/xlink" xlink:type="simple">http://species-id.net/wiki/Dendrodoris_fumata</object-id>
								</tp:taxon-name><tp:taxon-authority>(Rüppell &amp; Leuckart, 1830)</tp:taxon-authority><xref ref-type="fig" rid="F85">Plate 56</xref><tp:nomenclature-citation-list><tp:nomenclature-citation><tp:taxon-name>Doris fumata</tp:taxon-name><comment> Rüppell &amp; Leuckart, 1830: 29, pl. 8, fig. 2 (Red Sea).</comment></tp:nomenclature-citation><tp:nomenclature-citation><tp:taxon-name>Dendrodoris rubra</tp:taxon-name><comment> (Kelaart). – <xref ref-type="bibr" rid="B21">Edmunds 1971</xref>: 386, fig. 22 and references therein (Tanzania).</comment></tp:nomenclature-citation><tp:nomenclature-citation><tp:taxon-name>Dendrodoris</tp:taxon-name><comment> sp. – Yonow &amp; Hayward 1991:26, figs. 8G-I (Mauritius).</comment></tp:nomenclature-citation><!--PageBreak--><tp:nomenclature-citation><tp:taxon-name>Dendrodoris fumata</tp:taxon-name><comment>. – <xref ref-type="bibr" rid="B9">Brodie et al. 1997</xref>: 413 and references therein except black form (= <italic>arborescens</italic> Collingwood) (Tanzania); <xref ref-type="bibr" rid="B105">Yonow 2008</xref>: 211 (Red Sea); <xref ref-type="bibr" rid="B3">Apte et al. 2010</xref>: 18, fig. 2g (India).</comment></tp:nomenclature-citation></tp:nomenclature-citation-list></tp:nomenclature><tp:treatment-sec sec-type="Material"><title>Material.</title><p>Socotra: 17 × 10 mm pres. (IT-177, RJ-032), <named-content xmlns:xlink="http://www.w3.org/1999/xlink" content-type="dwc:verbatimCoordinates" xlink:type="simple">12°41.326'N, 54°05.175'E</named-content>, 14 April 1999, leg. R Janssen. – Persian Gulf: four pres. specimens 17 × 10 mm, 15 × 12 mm, 16 × 10 mm, and 9 × 5 mm, Rescue Centre, Jubail, Saudi Arabia, 09 December 1991, leg. D Fiege; photographs of one individual, Dahwat al Musallamiya, Jubail, Saudi Arabia, 25 November 1991, F Krupp. – La Réunion: photographs of four individuals <ext-link xmlns:xlink="http://www.w3.org/1999/xlink" ext-link-type="uri" xlink:href="http://seaslugs.free.fr/nudibranche/a_intro.htm" xlink:type="simple">http://seaslugs.free.fr/nudibranche/a_intro.htm</ext-link>.</p></tp:treatment-sec><tp:treatment-sec sec-type="Description"><title>Description.</title><p>Both <italic><tp:taxon-name>Dendrodoris nigra</tp:taxon-name></italic> and <italic><tp:taxon-name>Dendrodoris fumata</tp:taxon-name></italic> are found in similar habitats in the western Indian Ocean, and both species are present in these collections. Two colour forms occur in the Indo-West Pacific, a grey form and an orange/red form, the latter being much more common in the Indian Ocean (pers. obs., <xref ref-type="bibr" rid="B9">Brodie et al. 1997</xref>). As there were no colour photographs accompanying these specimens but photographs of uncollected individuals from the same region (<xref ref-type="fig" rid="F85">Plate 56</xref>), identification is based on the morphology and colour in preservative, considerably different from that of <italic><tp:taxon-name>Dendrodoris nigra</tp:taxon-name></italic> (see also discussion for <italic><tp:taxon-name>Dendrodoris nigra</tp:taxon-name></italic> below) and other dendrodorids (see below). The <italic><tp:taxon-name>Dendrodoris fumata</tp:taxon-name></italic> specimens are contracted and semi-translucent; one is slightly lumpy but they are otherwise smooth and domed with a wide mantle skirt.</p><p>A third species of <italic><tp:taxon-name>Dendrodoris</tp:taxon-name></italic> is present in the Persian Gulf material: the preserved animals are very different from both <italic><tp:taxon-name>Dendrodoris fumata</tp:taxon-name></italic> and <italic><tp:taxon-name>Dendrodoris nigra</tp:taxon-name></italic>, but there are no notes or photographs of the living material for adequate comparison or identification (Abu Ali, 28 March 1992). In preservative, these two specimens measure 10 × 8 mm and 15 × 9 mm. They are both translucent beige-yellow and may have been pustular (? possibly <italic><tp:taxon-name>Dendrodoris coronata</tp:taxon-name></italic> Kay &amp; Young). Both have very prominent raised rhinophoral and branchial sheaths; the smaller specimen has 9 extended simply pinnate gills and the rhinophoral pockets are crumpled in both specimens. Ventrally, the foot is broad and squared anteriorly with two laminae, and the ridge-like oral tentacles meet medially as in all dendrodorids.</p></tp:treatment-sec><tp:treatment-sec><!--Section generated to contain objects referenced in tp:taxon-treatment.--><fig id="F85" position="float" orientation="portrait"><label>Plate 56.</label><caption><p><italic><tp:taxon-name>Dendrodoris fumata</tp:taxon-name></italic>, Saudi Arabia, photo: F Krupp (no spcm).</p></caption><graphic xmlns:xlink="http://www.w3.org/1999/xlink" xlink:href="ZooKeys-197-001-g085.jpg" position="float" orientation="portrait" xlink:type="simple"/></fig></tp:treatment-sec><ref-list><ref id="B21"><mixed-citation xmlns:xlink="http://www.w3.org/1999/xlink" xlink:type="simple"><person-group><name name-style="western"><surname>Edmunds</surname><given-names>M</given-names></name></person-group> (<year>1971</year>)<article-title> Opisthobranchiate Mollusca from Tanzania (Suborder: Doridacea). (III).</article-title><source>Journal Linnean Society (Zoology) </source><volume>50</volume>: <fpage>339</fpage>-<lpage>396</lpage>. doi: <ext-link ext-link-type="uri" xlink:href="http://dx.doi.org/10.1111/j.1096-3642.1971.tb00767.x" xlink:type="simple">10.1111/j.1096-3642.1971.tb00767.x</ext-link></mixed-citation></ref><ref id="B9"><mixed-citation xmlns:xlink="http://www.w3.org/1999/xlink" xlink:type="simple"><person-group><name name-style="western"><surname>Brodie</surname><given-names>DG</given-names></name><name name-style="western"><surname>Willan</surname><given-names>RC</given-names></name><name name-style="western"><surname>Collins</surname><given-names>JD</given-names></name></person-group> (<year>1997</year>)<article-title> Taxonomy and occurrence of <italic>Dendrodoris nigra</italic> and <italic>Dendrodoris fumata</italic> (Nudibranchia: Dendrodorididae) in the Indo-West Pacific region.</article-title><source>Journal Molluscan Studies </source><volume>63</volume>: <fpage>407</fpage>-<lpage>423</lpage>. doi: <ext-link ext-link-type="uri" xlink:href="http://dx.doi.org/10.1093/mollus/63.3.407" xlink:type="simple">10.1093/mollus/63.3.407</ext-link></mixed-citation></ref><ref id="B105"><mixed-citation xmlns:xlink="http://www.w3.org/1999/xlink" xlink:type="simple"><person-group><name name-style="western"><surname>Yonow</surname><given-names>N</given-names></name></person-group> (<year>2008</year>)<source> Sea Slugs of the Red Sea.</source><publisher-name>Pensoft Publishers</publisher-name>, <publisher-loc>Sofia-Moscow</publisher-loc>, <lpage>304</lpage> pp.</mixed-citation></ref><ref id="B3"><mixed-citation xmlns:xlink="http://www.w3.org/1999/xlink" xlink:type="simple"><person-group><name name-style="western"><surname>Apte</surname><given-names>D</given-names></name><name name-style="western"><surname>Bhave</surname><given-names>V</given-names></name><name name-style="western"><surname>Parasharya</surname><given-names>D</given-names></name></person-group> (<year>2010</year>)<article-title> An annotated and illustrated checklist of the opisthobranch fauna of Gulf of Kutch, Gujarat, India with 21 new records for Gujarat and 13 new records for India: part 1.</article-title><source>Journal Bombay Natural History Society </source><volume>107</volume> (<issue>1</issue>): <fpage>14</fpage>-<lpage>23</lpage>.</mixed-citation></ref></ref-list></tp:taxon-treatment>
