# Supplementary material for: Opisthobranchs from the western Indian Ocean, with descriptions of two new species and ten new records (Mollusca, Gastropoda)
Source: Zookeys. 2012 May 22;(197):1–130. doi: 10.3897/zookeys.197.1728 (PMC3376724; doi:10.3897/zookeys.197.1728)
Supplement: XML Treatment for Dendrodoris nigra [file zookeys.197.1728-treatment50.xml]

<!DOCTYPE tp:taxon-treatment
  PUBLIC "-//TaxonX//DTD Taxonomic Treatment Publishing DTD v0 20100105//EN" "tax-treatment-NSO.dtd">
<tp:taxon-treatment xmlns:tp="http://www.plazi.org/taxpub"><tp:treatment-meta><mixed-citation publication-type="journal"><person-group><name><surname>Yonow</surname><given-names>Nathalie</given-names></name></person-group><article-title>Opisthobranchs from the western Indian Ocean, with descriptions of two new species and ten new records (Mollusca, Gastropoda)</article-title><source>Zookeys</source><day>22</day><month>5</month><year>2012</year><volume>2012</volume><issue>197</issue><fpage>1</fpage><lpage>130</lpage><pub-id pub-id-type="doi">10.3897/zookeys.197.1728</pub-id></mixed-citation></tp:treatment-meta><tp:nomenclature><tp:taxon-name>
                        <tp:taxon-name-part taxon-name-part-type="genus">Dendrodoris</tp:taxon-name-part>
                        <tp:taxon-name-part taxon-name-part-type="species">nigra</tp:taxon-name-part>
                    <object-id xmlns:xlink="http://www.w3.org/1999/xlink" xlink:type="simple">http://species-id.net/wiki/Dendrodoris_nigra</object-id>
								</tp:taxon-name><tp:taxon-authority>Stimpson, 1855</tp:taxon-authority><xref ref-type="fig" rid="F86">Plates 57</xref><xref ref-type="fig" rid="F87">, 58</xref><tp:nomenclature-citation-list><tp:nomenclature-citation><tp:taxon-name>Dendrodoris nigra</tp:taxon-name><comment>. – <xref ref-type="bibr" rid="B21">Edmunds 1971</xref>: 383, fig. 21 and references therein (Tanzania); <xref ref-type="bibr" rid="B37">Gosliner 1987</xref>: 87, fig. 144 (South Africa); Debelius and Kuiter 2007: 259 (Oman, Persian Gulf + W Pacific); <xref ref-type="bibr" rid="B105">Yonow 2008</xref>: 212 (Red Sea); <xref ref-type="bibr" rid="B2">Apte 2009</xref>: 173, fig. 3e (Laccadive Islands); <xref ref-type="bibr" rid="B72">Richmond 2011</xref>: 282 (East Africa).</comment></tp:nomenclature-citation></tp:nomenclature-citation-list></tp:nomenclature><tp:treatment-sec sec-type="Material"><title>Material.</title><p>Socotra: two pres. specimens 18 × 13 mm and 16 × 9 mm (IT-177, RJ-032; the smaller has a white submarginal band), <named-content xmlns:xlink="http://www.w3.org/1999/xlink" content-type="dwc:verbatimCoordinates" xlink:type="simple">12°41.326'N, 54°05.175'E</named-content>, 14 April 1999, leg. R Janssen. – Maldives: two specimens 16 × 4 mm and 19 × 5 mm (MDV/AB/96/6),<!--PageBreak--> found separately under rocks, Fulidhoo Lagoon, Felidhoo Atoll, 04 May 1996, leg. RC Anderson &amp; SG Buttress; photo of one red individual, 1986-1994, J Hinterkircher. – Zanzibar: 30 × 15 mm pres. (“black, frilly skirt, domed dorsum, no white specks”), in coral rock, 1994, leg. MD Richmond. – Gulf of Oman: photo of three individuals, Muscat, 01-12 April 2009, S Kahlbrock. – Seychelles, one individual photographed, Lilôt, NW Mahé, 1988-1989, P Kemp. – La Réunion, Mauritius, and Mayotte: photographs of several individuals <ext-link xmlns:xlink="http://www.w3.org/1999/xlink" ext-link-type="uri" xlink:href="http://seaslugs.free.fr/nudibranche/a_intro.htm" xlink:type="simple">http://seaslugs.free.fr/nudibranche/a_intro.htm</ext-link>.</p></tp:treatment-sec><tp:treatment-sec sec-type="Description"><title>Description.</title><p>The preserved specimens of <italic><tp:taxon-name>Dendrodoris nigra</tp:taxon-name></italic> are all black, a little longer and thinner, and much firmer than <italic><tp:taxon-name>Dendrodoris fumata</tp:taxon-name></italic>, which has a thinner but more extensive mantle skirt. In the two Socotra specimens of <italic><tp:taxon-name>Dendrodoris nigra</tp:taxon-name></italic>, black or dark grey in preservative ten years later, the large white mantle glands are still clearly visible; additionally, in the smaller specimen, there is a substantial and distinct white submarginal band, presumably red in life. The two Maldives specimens of <italic><tp:taxon-name>Dendrodoris nigra</tp:taxon-name></italic> are relaxed and also retain their small white spots (examined 15 years later). The gills and rhinophores are extended and the gill clump is relatively small. The photograph of the only non-black <italic><tp:taxon-name>Dendrodoris nigra</tp:taxon-name></italic> from the Maldives is clearly a juvenile: it had a narrow mantle skirt and was pale translucent red with small white spots and flecks as well as a black marginal band (<xref ref-type="fig" rid="F87">Plate 58</xref>). The gill clump was small (but translucent red), the tri-coloured rhinophores were translucent red basally, black distally, with a large white knob at the tip; these are characters typical of <italic><tp:taxon-name>Dendrodoris nigra</tp:taxon-name></italic>, reviewed by <xref ref-type="bibr" rid="B9">Brodie et al. (1997)</xref> based on Pacific specimens. <italic><tp:taxon-name>Dendrodoris fumata</tp:taxon-name></italic> is never black, nor does it have white spots or glands on the dorsum (<xref ref-type="bibr" rid="B8">Brodie and Calado 2006</xref>).</p></tp:treatment-sec><tp:treatment-sec><!--Section generated to contain objects referenced in tp:taxon-treatment.--><fig id="F86" position="float" orientation="portrait"><label>Plate 57.</label><caption><p><italic><tp:taxon-name>Dendrodoris nigra</tp:taxon-name></italic>, Oman, photo: S Kahlbrock (no spcm).</p></caption><graphic xmlns:xlink="http://www.w3.org/1999/xlink" xlink:href="ZooKeys-197-001-g086.jpg" position="float" orientation="portrait" xlink:type="simple"/></fig><fig id="F87" position="float" orientation="portrait"><label>Plate 58.</label><caption><p><italic><tp:taxon-name>Dendrodoris nigra</tp:taxon-name></italic>, red juvenile, Maldives, photo: J Hinterkircher (no spcm).</p></caption><graphic xmlns:xlink="http://www.w3.org/1999/xlink" xlink:href="ZooKeys-197-001-g087.jpg" position="float" orientation="portrait" xlink:type="simple"/></fig></tp:treatment-sec><ref-list><ref id="B21"><mixed-citation xmlns:xlink="http://www.w3.org/1999/xlink" xlink:type="simple"><person-group><name name-style="western"><surname>Edmunds</surname><given-names>M</given-names></name></person-group> (<year>1971</year>)<article-title> Opisthobranchiate Mollusca from Tanzania (Suborder: Doridacea). (III).</article-title><source>Journal Linnean Society (Zoology) </source><volume>50</volume>: <fpage>339</fpage>-<lpage>396</lpage>. doi: <ext-link ext-link-type="uri" xlink:href="http://dx.doi.org/10.1111/j.1096-3642.1971.tb00767.x" xlink:type="simple">10.1111/j.1096-3642.1971.tb00767.x</ext-link></mixed-citation></ref><ref id="B37"><mixed-citation xmlns:xlink="http://www.w3.org/1999/xlink" xlink:type="simple"><person-group><name name-style="western"><surname>Gosliner</surname><given-names>TM</given-names></name></person-group> (<year>1987</year>)<source> Nudibranchs of Southern Africa.</source><publisher-name>A guide to Opisthobranch molluscs of Southern Africa. EJ Brill, Leiden</publisher-name>, <publisher-loc>Netherlands</publisher-loc>, <lpage>136</lpage> pp.</mixed-citation></ref><ref id="B105"><mixed-citation xmlns:xlink="http://www.w3.org/1999/xlink" xlink:type="simple"><person-group><name name-style="western"><surname>Yonow</surname><given-names>N</given-names></name></person-group> (<year>2008</year>)<source> Sea Slugs of the Red Sea.</source><publisher-name>Pensoft Publishers</publisher-name>, <publisher-loc>Sofia-Moscow</publisher-loc>, <lpage>304</lpage> pp.</mixed-citation></ref><ref id="B2"><mixed-citation xmlns:xlink="http://www.w3.org/1999/xlink" xlink:type="simple"><person-group><name name-style="western"><surname>Apte</surname><given-names>D</given-names></name></person-group> (<year>2009</year>)<article-title> Opisthobranch fauna of Lakshadweep Islands, India, with 52 new records to Lakshadweep and 40 new records to India: part 1.</article-title><source>Journal Bombay Natural History Society </source><volume>106</volume> (<issue>2</issue>): <fpage>162</fpage>-<lpage>175</lpage>.</mixed-citation></ref><ref id="B72"><mixed-citation xmlns:xlink="http://www.w3.org/1999/xlink" xlink:type="simple"><person-group><name name-style="western"><surname>Richmond</surname><given-names>MD</given-names></name></person-group> (<year>2011</year>)<source> A Field Guide to the Seashores of Eastern Africa and the Western Indian Ocean Islands, 3<sup>rd</sup> edition.</source><publisher-name>Sida/SAREC-UDSM</publisher-name>, <publisher-loc>Sweden</publisher-loc>, <lpage>464</lpage> pp.</mixed-citation></ref><ref id="B9"><mixed-citation xmlns:xlink="http://www.w3.org/1999/xlink" xlink:type="simple"><person-group><name name-style="western"><surname>Brodie</surname><given-names>DG</given-names></name><name name-style="western"><surname>Willan</surname><given-names>RC</given-names></name><name name-style="western"><surname>Collins</surname><given-names>JD</given-names></name></person-group> (<year>1997</year>)<article-title> Taxonomy and occurrence of <italic>Dendrodoris nigra</italic> and <italic>Dendrodoris fumata</italic> (Nudibranchia: Dendrodorididae) in the Indo-West Pacific region.</article-title><source>Journal Molluscan Studies </source><volume>63</volume>: <fpage>407</fpage>-<lpage>423</lpage>. doi: <ext-link ext-link-type="uri" xlink:href="http://dx.doi.org/10.1093/mollus/63.3.407" xlink:type="simple">10.1093/mollus/63.3.407</ext-link></mixed-citation></ref><ref id="B8"><mixed-citation xmlns:xlink="http://www.w3.org/1999/xlink" xlink:type="simple"><person-group><name name-style="western"><surname>Brodie</surname><given-names>DG</given-names></name><name name-style="western"><surname>Calado</surname><given-names>G</given-names></name></person-group> (<year>2006</year>)<article-title> <italic>Dendrodoris arborescens</italic> (Collingwood, 1881) (Mollusca: Nudibranchia): larval characteristics reveal a masked porostome species. Records Western Australian Museum suppl.</article-title><volume>69</volume>: <fpage>119</fpage>-<lpage>126</lpage>.</mixed-citation></ref></ref-list></tp:taxon-treatment>
