# Supplementary material for: Opisthobranchs from the western Indian Ocean, with descriptions of two new species and ten new records (Mollusca, Gastropoda)
Source: Zookeys. 2012 May 22;(197):1–130. doi: 10.3897/zookeys.197.1728 (PMC3376724; doi:10.3897/zookeys.197.1728)
Supplement: XML Treatment for Phyllidia (Fryeria) marindica [file zookeys.197.1728-treatment52.xml]

<!DOCTYPE tp:taxon-treatment
  PUBLIC "-//TaxonX//DTD Taxonomic Treatment Publishing DTD v0 20100105//EN" "tax-treatment-NSO.dtd">
<tp:taxon-treatment xmlns:tp="http://www.plazi.org/taxpub"><tp:treatment-meta><mixed-citation publication-type="journal"><person-group><name><surname>Yonow</surname><given-names>Nathalie</given-names></name></person-group><article-title>Opisthobranchs from the western Indian Ocean, with descriptions of two new species and ten new records (Mollusca, Gastropoda)</article-title><source>Zookeys</source><day>22</day><month>5</month><year>2012</year><volume>2012</volume><issue>197</issue><fpage>1</fpage><lpage>130</lpage><pub-id pub-id-type="doi">10.3897/zookeys.197.1728</pub-id></mixed-citation></tp:treatment-meta><tp:nomenclature><tp:taxon-name>
                        <tp:taxon-name-part taxon-name-part-type="genus">Phyllidia</tp:taxon-name-part>
                        (<tp:taxon-name-part taxon-name-part-type="subgenus">Fryeria</tp:taxon-name-part>)
                        <tp:taxon-name-part taxon-name-part-type="species">marindica</tp:taxon-name-part>
                    <object-id xmlns:xlink="http://www.w3.org/1999/xlink" xlink:type="simple">http://species-id.net/wiki/Phyllidia_marindica</object-id>
								</tp:taxon-name><tp:taxon-authority>(Yonow &amp; Hayward, 1991)</tp:taxon-authority><xref ref-type="fig" rid="F89">Plate 60</xref><tp:nomenclature-citation-list><tp:nomenclature-citation><tp:taxon-name>Fryeria rueppelii</tp:taxon-name><comment> (Rüppell &amp; Leuckart). – <xref ref-type="bibr" rid="B22">Edmunds 1972</xref>: 84, fig. 4A (Seychelles) (non <italic><tp:taxon-name>Fryeria rueppelii</tp:taxon-name></italic> Rüppell &amp; Leuckart).</comment></tp:nomenclature-citation><tp:nomenclature-citation><tp:taxon-name>Reyfria marindica</tp:taxon-name><comment> Yonow &amp; Hayward, 1991: 23, figs. 10C, D, 13E (Mauritius).</comment></tp:nomenclature-citation><tp:nomenclature-citation><tp:taxon-name>Fryeria marindica</tp:taxon-name><comment>. – <xref ref-type="bibr" rid="B12">Brunckhorst 1993</xref>: 45, pl. 5B, C (Christmas Island, La Réunion, SW Thailand, and Western Australia); Yonow 1994: 509, fig. 13, tab. 3 (Maldives); <xref ref-type="bibr" rid="B108">Yonow et al. 2002</xref>: 860, fig. 16a (Chagos); <xref ref-type="bibr" rid="B95">Yogesh Kumar et al. 2011</xref>: 109, fig. 2f (India).</comment></tp:nomenclature-citation><tp:nomenclature-citation><tp:taxon-name>Phyllidia marindica</tp:taxon-name><comment>. – <xref ref-type="bibr" rid="B2">Apte 2009</xref>: 172, fig. 2u (Laccadive Islands).</comment></tp:nomenclature-citation></tp:nomenclature-citation-list></tp:nomenclature><tp:treatment-sec sec-type="Material"><title>Material.</title><p>Maldives: 35 mm in length (MDV/AB/96/20), 14 m depth, Banana Reef, North Malé Atoll, 10 May 1996, leg. RC Anderson &amp; SG Buttress; photos of several individuals 30-40 mm, March 1999, J Hinterkircher. – La Réunion and Mauritius: numerous photographs of many individuals <ext-link xmlns:xlink="http://www.w3.org/1999/xlink" ext-link-type="uri" xlink:href="http://seaslugs.free.fr/nudibranche/a_intro.htm" xlink:type="simple">http://seaslugs.free.fr/nudibranche/a_intro.htm</ext-link>. – Tanzania: photographs of three individuals, Mafia Island, shallow water, March 2004 and May 2009, A de Villiers. – Seychelles: photo of one individual, Lilôt, NW Mahé, 1988-1989, P Kemp.</p></tp:treatment-sec><tp:treatment-sec sec-type="Description"><title>Description/Remarks.</title><p>The single specimen is not of the typical western Indian Ocean colour pattern, but more like the animals found in the eastern Indian Ocean and is therefore illustrated here. All other photos are of the typical colour form (as described by Yonow 1994), and range in size from 22 mm to 60 mm in length. The longitudinal pattern of black lines is lacking in this specimen and only transverse rays to the margin are present, connected to each other and crossing the dorsum. There are usually no tubercles on the black lines but if present, these are only small pustules. Ground colour granular blue-white, with more blue pigment present around margin; larger tubercles orange-yellow and arranged in three lines of partially contiguous tubercles along centre of dorsum; in the marginal area, row of single orange-yellow tubercles on each side followed by smaller ones.</p></tp:treatment-sec><tp:treatment-sec><!--Section generated to contain objects referenced in tp:taxon-treatment.--><fig id="F89" position="float" orientation="portrait"><label>Plate 60.</label><caption><p><italic><tp:taxon-name>Fryeria marindica</tp:taxon-name></italic> with Pacific pattern, 35 mm, Maldives, photo: RC Anderson.</p></caption><graphic xmlns:xlink="http://www.w3.org/1999/xlink" xlink:href="ZooKeys-197-001-g089.jpg" position="float" orientation="portrait" xlink:type="simple"/></fig></tp:treatment-sec><ref-list><ref id="B22"><mixed-citation xmlns:xlink="http://www.w3.org/1999/xlink" xlink:type="simple"><person-group><name name-style="western"><surname>Edmunds</surname><given-names>M</given-names></name></person-group> (<year>1972</year>)<article-title> Opisthobranchiate Mollusca from the Seychelles, Tanzania, and the Congo, now in the Tervuren Museum.</article-title><source>Revue Zoologie Botanie Africaines </source><volume>85</volume>(<issue>1–2</issue>): <fpage>67</fpage>-<lpage>92</lpage>.</mixed-citation></ref><ref id="B12"><mixed-citation xmlns:xlink="http://www.w3.org/1999/xlink" xlink:type="simple"><person-group><name name-style="western"><surname>Brunckhorst</surname><given-names>DJ</given-names></name></person-group> (<year>1993</year>)<article-title> The systematics and phylogeny of phyllidiid nudibranchs (Doridoidea). Records Australian Museum suppl.</article-title><volume>16</volume>: <fpage>1</fpage>-<lpage>107</lpage>.</mixed-citation></ref><ref id="B108"><mixed-citation xmlns:xlink="http://www.w3.org/1999/xlink" xlink:type="simple"><person-group><name name-style="western"><surname>Yonow</surname><given-names>N</given-names></name><name name-style="western"><surname>Anderson</surname><given-names>RC</given-names></name><name name-style="western"><surname>Buttress</surname><given-names>SG</given-names></name></person-group> (<year>2002</year>)<article-title> Opisthobranch molluscs from the Chagos  Archipelago, Central Indian Ocean.</article-title><source>Journal of Natural History </source><volume>36</volume>: <fpage>831</fpage>-<lpage>882</lpage>. doi: <ext-link ext-link-type="uri" xlink:href="http://dx.doi.org/10.1080/00222930110039161" xlink:type="simple">10.1080/00222930110039161</ext-link></mixed-citation></ref><ref id="B95"><mixed-citation xmlns:xlink="http://www.w3.org/1999/xlink" xlink:type="simple"><person-group><name name-style="western"><surname>Yogesh Kumar</surname><given-names>JS</given-names></name><name name-style="western"><surname>Sreeraj</surname><given-names>CR</given-names></name><name name-style="western"><surname>Sornaraj</surname><given-names>R</given-names></name></person-group> (<year>2011</year>)<source> Opisthobranchs of the Gulf of Mannar Biosphere Reserve, Tamil Nadu, India. Indian Journal of Fisheries 58(4): 105–114. <ext-link ext-link-type="uri" xlink:href="http://epubs.icar.org.in/ejournal/index.php/IJF/article/view/13788" xlink:type="simple">http://epubs.icar.org.in/ejournal/index.php/IJF/article/view/13788</ext-link></source></mixed-citation></ref><ref id="B2"><mixed-citation xmlns:xlink="http://www.w3.org/1999/xlink" xlink:type="simple"><person-group><name name-style="western"><surname>Apte</surname><given-names>D</given-names></name></person-group> (<year>2009</year>)<article-title> Opisthobranch fauna of Lakshadweep Islands, India, with 52 new records to Lakshadweep and 40 new records to India: part 1.</article-title><source>Journal Bombay Natural History Society </source><volume>106</volume> (<issue>2</issue>): <fpage>162</fpage>-<lpage>175</lpage>.</mixed-citation></ref></ref-list></tp:taxon-treatment>
