# Supplementary material for: Opisthobranchs from the western Indian Ocean, with descriptions of two new species and ten new records (Mollusca, Gastropoda)
Source: Zookeys. 2012 May 22;(197):1–130. doi: 10.3897/zookeys.197.1728 (PMC3376724; doi:10.3897/zookeys.197.1728)
Supplement: XML Treatment for Phyllidia (Fryeria) picta [file zookeys.197.1728-treatment53.xml]

<!DOCTYPE tp:taxon-treatment
  PUBLIC "-//TaxonX//DTD Taxonomic Treatment Publishing DTD v0 20100105//EN" "tax-treatment-NSO.dtd">
<tp:taxon-treatment xmlns:tp="http://www.plazi.org/taxpub"><tp:treatment-meta><mixed-citation publication-type="journal"><person-group><name><surname>Yonow</surname><given-names>Nathalie</given-names></name></person-group><article-title>Opisthobranchs from the western Indian Ocean, with descriptions of two new species and ten new records (Mollusca, Gastropoda)</article-title><source>Zookeys</source><day>22</day><month>5</month><year>2012</year><volume>2012</volume><issue>197</issue><fpage>1</fpage><lpage>130</lpage><pub-id pub-id-type="doi">10.3897/zookeys.197.1728</pub-id></mixed-citation></tp:treatment-meta><tp:nomenclature><tp:taxon-name>
                        <tp:taxon-name-part taxon-name-part-type="genus">Phyllidia</tp:taxon-name-part>
                        (<tp:taxon-name-part taxon-name-part-type="subgenus">Fryeria</tp:taxon-name-part>)
                        <tp:taxon-name-part taxon-name-part-type="species">picta</tp:taxon-name-part>
                    <object-id xmlns:xlink="http://www.w3.org/1999/xlink" xlink:type="simple">http://species-id.net/wiki/Phyllidia_picta</object-id>
								</tp:taxon-name><tp:taxon-authority>(Pruvot-Fol, 1957)</tp:taxon-authority><xref ref-type="fig" rid="F16">Fig. 16</xref><tp:nomenclature-citation-list><tp:nomenclature-citation><tp:taxon-name>Phyllidia picta</tp:taxon-name><comment> Pruvot-Fol, 1957: 110, figs. 5-12 (no locality).</comment></tp:nomenclature-citation><tp:nomenclature-citation><tp:taxon-name>Fryeria menindie</tp:taxon-name><comment> Brunckhorst, 1993: 47, fig. 26B, pl. 4G, 5A (western Pacific).</comment></tp:nomenclature-citation><tp:nomenclature-citation><tp:taxon-name>Fryeria picta</tp:taxon-name><comment>. – <xref ref-type="bibr" rid="B102">Yonow 1996</xref>: 511, fig. 14, tab. 3 (Christmas Island, Indian Ocean + Indonesia).</comment></tp:nomenclature-citation></tp:nomenclature-citation-list></tp:nomenclature><tp:treatment-sec sec-type="Material"><title>Material.</title><p>Socotra: two specimens, both 27 × 12 mm pres. (St. 018, GR-22), Qualansiyah Bay <named-content xmlns:xlink="http://www.w3.org/1999/xlink" content-type="dwc:verbatimCoordinates" xlink:type="simple">12°41.026'N, 53°28.309'E</named-content>, 10 March 1999, leg. G Reinicke.</p></tp:treatment-sec><tp:treatment-sec sec-type="Description"><title>Description/Remarks.</title><p>This is the first record of <italic><tp:taxon-name>Phyllidia (Fryeria) picta</tp:taxon-name></italic> in the western Indian Ocean, identified by colour pattern and ventral anus. The colour pat<!--PageBreak-->tern does not appear to differ from that found in the western and central Pacific: the white-in-life areas around the tubercles are now grey-white, and the orange-in-life tubercles are a dirty yellow colour. There are three rows of individual tubercles which are not contiguous (as in <italic>marindica</italic>, see above) although the white bases of two or three tubercles may merge along the central line (<xref ref-type="fig" rid="F16">Fig. 16A</xref>). Ventrally, the anterior foot margin is divided and the oral tentacles are triangular (<xref ref-type="fig" rid="F16">Fig. 16B</xref>). The two specimens differ from preserved specimens of <italic>marindica</italic> (above) and <italic><tp:taxon-name>Phyllidia (Fryeria) rueppelii</tp:taxon-name></italic> Bergh, from the Red Sea: the black pigment covers much more of the dorsum in <italic><tp:taxon-name>Phyllidia (Fryeria) picta</tp:taxon-name></italic>, extending to the margin in rays. The black areas in <italic><tp:taxon-name>Phyllidia (Fryeria) picta</tp:taxon-name></italic> are smooth, while they are tuberculate in <italic><tp:taxon-name>Phyllidia (Fryeria) rueppelii</tp:taxon-name></italic> and small pustules may be present in the black areas of <italic><tp:taxon-name>Phyllidia (Fryeria) marindica</tp:taxon-name></italic>. All three species, however, are similar in having three central lines of orange tubercles, orange rhinophores, and a ventral anus.</p><fig id="F16" position="float" orientation="portrait"><label>Figure 16.</label><caption><p><italic><tp:taxon-name>Fryeria picta</tp:taxon-name></italic>, 27 mm pres. specimen <bold>A</bold> dorsal view <bold>B</bold> ventral view of propodium, head, and tentacles.</p></caption><graphic xmlns:xlink="http://www.w3.org/1999/xlink" xlink:href="ZooKeys-197-001-g016.jpg" position="float" orientation="portrait" xlink:type="simple"/></fig></tp:treatment-sec><ref-list><ref id="B102"><mixed-citation xmlns:xlink="http://www.w3.org/1999/xlink" xlink:type="simple"><person-group><name name-style="western"><surname>Yonow</surname><given-names>N</given-names></name></person-group> (<year>1996</year>)<article-title> Systematic revision of the family Phyllidiidae in the Indian Ocean Province: Part 1 (Opisthobranchia: Nudibranchia: Doridoidea).</article-title><source>Journal of Conchology </source><volume>35</volume> (<issue>6</issue>): <fpage>483</fpage>-<lpage>516</lpage>.</mixed-citation></ref></ref-list></tp:taxon-treatment>
