# Supplementary material for: Opisthobranchs from the western Indian Ocean, with descriptions of two new species and ten new records (Mollusca, Gastropoda)
Source: Zookeys. 2012 May 22;(197):1–130. doi: 10.3897/zookeys.197.1728 (PMC3376724; doi:10.3897/zookeys.197.1728)
Supplement: XML Treatment for Phyllidia alyta [file zookeys.197.1728-treatment54.xml]

<!DOCTYPE tp:taxon-treatment
  PUBLIC "-//TaxonX//DTD Taxonomic Treatment Publishing DTD v0 20100105//EN" "tax-treatment-NSO.dtd">
<tp:taxon-treatment xmlns:tp="http://www.plazi.org/taxpub"><tp:treatment-meta><mixed-citation publication-type="journal"><person-group><name><surname>Yonow</surname><given-names>Nathalie</given-names></name></person-group><article-title>Opisthobranchs from the western Indian Ocean, with descriptions of two new species and ten new records (Mollusca, Gastropoda)</article-title><source>Zookeys</source><day>22</day><month>5</month><year>2012</year><volume>2012</volume><issue>197</issue><fpage>1</fpage><lpage>130</lpage><pub-id pub-id-type="doi">10.3897/zookeys.197.1728</pub-id></mixed-citation></tp:treatment-meta><tp:nomenclature><tp:taxon-name>
                        <tp:taxon-name-part taxon-name-part-type="genus">Phyllidia</tp:taxon-name-part>
                        <tp:taxon-name-part taxon-name-part-type="species">alyta</tp:taxon-name-part>
                    <object-id xmlns:xlink="http://www.w3.org/1999/xlink" xlink:type="simple">http://species-id.net/wiki/Phyllidia_alyta</object-id>
								</tp:taxon-name><tp:taxon-authority>Yonow, 1996</tp:taxon-authority><xref ref-type="fig" rid="F17">Fig. 17</xref><xref ref-type="fig" rid="F90">Plate 61</xref><tp:nomenclature-citation-list><tp:nomenclature-citation><tp:taxon-name>Phyllidia alyta</tp:taxon-name><comment> Yonow, 1996: 500, fig. 9A-G, tab. 2 (Maldives, Mauritius); <xref ref-type="bibr" rid="B2">Apte 2009</xref>: 171, fig. 2t (Laccadive Islands); <xref ref-type="bibr" rid="B95">Yogesh Kumar et al. 2011</xref>: 111, fig. 3a (India).</comment></tp:nomenclature-citation><tp:nomenclature-citation><tp:taxon-name>Phyllidia elegans</tp:taxon-name><comment>. – Eliot 1906: 562 (Maldives) (non <italic><tp:taxon-name>Phyllidia elegans</tp:taxon-name></italic> Bergh).</comment></tp:nomenclature-citation></tp:nomenclature-citation-list></tp:nomenclature><tp:treatment-sec sec-type="Material"><title>Material.</title><p>Maldives: 25 mm in length, Dhigu Tila, near Gulhi, South Malé Atoll, 12 m depth, 14 October 1994, leg. SG Buttress &amp; RC Anderson; 28 × 12 mm, Bathala Island, Ari Atoll, 6 m depth, 28 July 1995, leg. SG Buttress &amp; RC Anderson; 15 × 7 mm pres. (“light grey with black lines, rhinophores and last tubercle yellow”), Bathala Island, Ari Atoll, 10 m depth, 27 July 1995, leg. SG Buttress &amp; RC Anderson; photographs of many individuals, 25-40 mm, March 1997, March 1998, March 1999, J Hinterkircher. – Sri Lanka: photos of two individuals, Negombo, N of Colombo, April 1995, RC Anderson; photos of one individual, Unawatuna, S of Galle, 27 December 2010, S Kahlbrock.<!--PageBreak--></p></tp:treatment-sec><tp:treatment-sec sec-type="Description"><title>Description.</title><p>The preserved 15 mm juvenile is in perfect condition and easily recognised as <italic><tp:taxon-name>Phyllidia alyta</tp:taxon-name></italic>. Broken black line present on sole of foot despite its small size (<xref ref-type="fig" rid="F17">Fig. 17A</xref>), but only two of the four longitudinal dorsal black lines are complete (<xref ref-type="fig" rid="F90">Plate 61</xref>). Three rows of tubercles on midline between start of two lines: central row of tubercles joined by low ridge and only the last tubercle orange. Black crossbar between rhinophores lacking. Two larger specimens typical, with four dorsal black lines, black bar between rhinophores, and ventral broken black line. Foot thickened and concave anteriorly, and triangular tentacles bear groove along each outer side (<xref ref-type="fig" rid="F17">Fig. 17B</xref>). Hyponotum hatched with spicules, dorsal black pigment showing through.</p><fig id="F17" position="float" orientation="portrait"><label>Figure 17.</label><caption><p><italic><tp:taxon-name>Phyllidia alyta</tp:taxon-name></italic>, 15 mm pres. specimen <bold>A</bold> ventral view showing line on sole of foot <bold>B</bold> view of propodium, head, and oral tentacles.</p></caption><graphic xmlns:xlink="http://www.w3.org/1999/xlink" xlink:href="ZooKeys-197-001-g017.jpg" position="float" orientation="portrait" xlink:type="simple"/></fig></tp:treatment-sec><tp:treatment-sec sec-type="Distribution"><title>Distribution.</title><p>It is probable that the species described by Eliot (1906) is <italic><tp:taxon-name>Phyllidia alyta</tp:taxon-name></italic>: he distinguishes it from <italic><tp:taxon-name>Phyllidia varicosa</tp:taxon-name></italic> (he had specimens of both), and <italic><tp:taxon-name>Phyllidia alyta</tp:taxon-name></italic> is the only other species in the Indian Ocean with linearly-arranged orange tubercles and black lines dorsally in combination with a black line on the sole of the foot. This species appears to be restricted to the western Indian Ocean; there are only two internet records from south western Thailand on NudiPixel.</p></tp:treatment-sec><tp:treatment-sec><!--Section generated to contain objects referenced in tp:taxon-treatment.--><fig id="F90" position="float" orientation="portrait"><label>Plate 61.</label><caption><p><italic><tp:taxon-name>Phyllidia alyta</tp:taxon-name></italic>, 15 mm, Maldives, photo: RC Anderson.</p></caption><graphic xmlns:xlink="http://www.w3.org/1999/xlink" xlink:href="ZooKeys-197-001-g090.jpg" position="float" orientation="portrait" xlink:type="simple"/></fig></tp:treatment-sec><ref-list><ref id="B2"><mixed-citation xmlns:xlink="http://www.w3.org/1999/xlink" xlink:type="simple"><person-group><name name-style="western"><surname>Apte</surname><given-names>D</given-names></name></person-group> (<year>2009</year>)<article-title> Opisthobranch fauna of Lakshadweep Islands, India, with 52 new records to Lakshadweep and 40 new records to India: part 1.</article-title><source>Journal Bombay Natural History Society </source><volume>106</volume> (<issue>2</issue>): <fpage>162</fpage>-<lpage>175</lpage>.</mixed-citation></ref><ref id="B95"><mixed-citation xmlns:xlink="http://www.w3.org/1999/xlink" xlink:type="simple"><person-group><name name-style="western"><surname>Yogesh Kumar</surname><given-names>JS</given-names></name><name name-style="western"><surname>Sreeraj</surname><given-names>CR</given-names></name><name name-style="western"><surname>Sornaraj</surname><given-names>R</given-names></name></person-group> (<year>2011</year>)<source> Opisthobranchs of the Gulf of Mannar Biosphere Reserve, Tamil Nadu, India. Indian Journal of Fisheries 58(4): 105–114. <ext-link ext-link-type="uri" xlink:href="http://epubs.icar.org.in/ejournal/index.php/IJF/article/view/13788" xlink:type="simple">http://epubs.icar.org.in/ejournal/index.php/IJF/article/view/13788</ext-link></source></mixed-citation></ref></ref-list></tp:taxon-treatment>
