# Supplementary material for: Opisthobranchs from the western Indian Ocean, with descriptions of two new species and ten new records (Mollusca, Gastropoda)
Source: Zookeys. 2012 May 22;(197):1–130. doi: 10.3897/zookeys.197.1728 (PMC3376724; doi:10.3897/zookeys.197.1728)
Supplement: XML Treatment for Phyllidia coelestis [file zookeys.197.1728-treatment55.xml]

<!DOCTYPE tp:taxon-treatment
  PUBLIC "-//TaxonX//DTD Taxonomic Treatment Publishing DTD v0 20100105//EN" "tax-treatment-NSO.dtd">
<tp:taxon-treatment xmlns:tp="http://www.plazi.org/taxpub"><tp:treatment-meta><mixed-citation publication-type="journal"><person-group><name><surname>Yonow</surname><given-names>Nathalie</given-names></name></person-group><article-title>Opisthobranchs from the western Indian Ocean, with descriptions of two new species and ten new records (Mollusca, Gastropoda)</article-title><source>Zookeys</source><day>22</day><month>5</month><year>2012</year><volume>2012</volume><issue>197</issue><fpage>1</fpage><lpage>130</lpage><pub-id pub-id-type="doi">10.3897/zookeys.197.1728</pub-id></mixed-citation></tp:treatment-meta><tp:nomenclature><tp:taxon-name>
                        <tp:taxon-name-part taxon-name-part-type="genus">Phyllidia</tp:taxon-name-part>
                        <tp:taxon-name-part taxon-name-part-type="species">coelestis</tp:taxon-name-part>
                    <object-id xmlns:xlink="http://www.w3.org/1999/xlink" xlink:type="simple">http://species-id.net/wiki/Phyllidia_coelestis</object-id>
								</tp:taxon-name><tp:taxon-authority>Bergh, 1905</tp:taxon-authority><xref ref-type="fig" rid="F91">Plate 62</xref><tp:nomenclature-citation-list><tp:nomenclature-citation><tp:taxon-name>Phyllidia coelestis</tp:taxon-name><comment>. – <xref ref-type="bibr" rid="B108">Yonow et al. 2002</xref>: 862, fig. 16b (Chagos) and references therein; <xref ref-type="bibr" rid="B2">Apte 2009</xref>: 171, fig. 2r (Laccadive Islands).</comment></tp:nomenclature-citation><tp:nomenclature-citation><tp:taxon-name>Phyllidia elegans</tp:taxon-name><comment>. – <xref ref-type="bibr" rid="B22">Edmunds 1972</xref>: 82, fig. 4b (Seychelles) (non <italic><tp:taxon-name>Phyllidia elegans</tp:taxon-name></italic> Bergh).</comment></tp:nomenclature-citation><tp:nomenclature-citation><tp:taxon-name>Phyllidia varicosa</tp:taxon-name><comment>. – <xref ref-type="bibr" rid="B37">Gosliner 1987</xref>: 90, fig. 152 (South Africa) (non <italic><tp:taxon-name>Phyllidia varicosa</tp:taxon-name></italic> Lamarck).</comment></tp:nomenclature-citation><tp:nomenclature-citation><tp:taxon-name>Phyllidia alia</tp:taxon-name><comment> Yonow, 1984: 224 figs. 6C, D, 7A, 8F, G (Sri Lanka).</comment></tp:nomenclature-citation></tp:nomenclature-citation-list></tp:nomenclature><tp:treatment-sec sec-type="Material"><title>Material.</title><p>Madagascar: 65 × 25 mm (PK-C), Ampangorina, Nosy Komba, 1 m depth on <italic><tp:taxon-name>Acropora</tp:taxon-name></italic>, 30 January 1992, leg. P Kemp. – Tanzania: photographs of two individuals, Mafia Island, shallow water, 15 January 2005 and 04 July 2005, A de Villiers. – <!--PageBreak-->Seychelles: 32 × 12 mm (PK-FF), Lilôt, NW Mahé, 15 m on encrusted coral, 26 April 1992, leg. P Kemp; 32 × 15 mm preserved (NHMUK acc. no. 2222), slightly curled, east side of East Channel, Aldabra, 1 m depth in coral, 25 September 1967, leg. JD Taylor; 49 × 15 mm preserved (NHMUK acc. no. 2222), Passe Femme, Aldabra, in shallow water beneath coral, 29 November 1967, leg. JD Taylor. – Maldives: 23 × 11 mm preserved (NHMUK ref. M/02/B/42), Gan, 04 September 1964, PSD Maldive Islands Expedition. – La Réunion and Mayotte: numerous individuals photographed, 20-45 mm in length <ext-link xmlns:xlink="http://www.w3.org/1999/xlink" ext-link-type="uri" xlink:href="http://seaslugs.free.fr/nudibranche/a_intro.htm" xlink:type="simple">http://seaslugs.free.fr/nudibranche/a_intro.htm</ext-link>.</p></tp:treatment-sec><tp:treatment-sec sec-type="Description"><title>Description.</title><p>Ground colour granular blue-white with three black lines: median line containing orange-tipped tubercles, two smooth lateral lines. Lateral lines normally meet anteriorly, and extend to margin usually as U-shape, but remain separated posteriorly. Outside the black lines, mantle bears tubercles, black flecks, and smaller scattered pustules toward edge; larger tubercles may have orange tips. Rhinophores bright orange, up to 16 lamellae; row of orange tubercles originates behind each rhinophore. Ventrally, propodium notched or deeply concave; all specimens have long tapering oral tentacles, grooved laterally and bearing black pigment on dorsal surfaces extending ventrally onto bases.</p></tp:treatment-sec><tp:treatment-sec sec-type="Distribution"><title>Distribution/Remarks.</title><p>These specimens and photographed individuals belong to the typical form of <italic><tp:taxon-name>Phyllidia coelestis</tp:taxon-name></italic>, a commonly recorded species in the western Indian Ocean and occurring as far south as South Africa. Another group of specimens also identified as <italic><tp:taxon-name>Phyllidia coelestis</tp:taxon-name></italic> (<xref ref-type="bibr" rid="B10">Brunckhorst 1989</xref>, <xref ref-type="bibr" rid="B12">1993</xref>; <xref ref-type="bibr" rid="B106">Yonow 2011</xref> as dark form) has a central oval region where the ground colour is black and only a marginal band around it is blue-white. The edge of the central black area is irregular and may form short rays extending a little way into the blue-white margin, identical to that of <italic><tp:taxon-name>Phyllidia (Fryeria) picta</tp:taxon-name></italic> (p. 56), but this form has not been found in the western Indian Ocean.</p></tp:treatment-sec><tp:treatment-sec><!--Section generated to contain objects referenced in tp:taxon-treatment.--><fig id="F91" position="float" orientation="portrait"><label>Plate 62.</label><caption><p><italic><tp:taxon-name>Phyllidia coelestis</tp:taxon-name></italic>, Tanzania, photo: A de Villiers (no spcm).</p></caption><graphic xmlns:xlink="http://www.w3.org/1999/xlink" xlink:href="ZooKeys-197-001-g091.jpg" position="float" orientation="portrait" xlink:type="simple"/></fig></tp:treatment-sec><ref-list><ref id="B108"><mixed-citation xmlns:xlink="http://www.w3.org/1999/xlink" xlink:type="simple"><person-group><name name-style="western"><surname>Yonow</surname><given-names>N</given-names></name><name name-style="western"><surname>Anderson</surname><given-names>RC</given-names></name><name name-style="western"><surname>Buttress</surname><given-names>SG</given-names></name></person-group> (<year>2002</year>)<article-title> Opisthobranch molluscs from the Chagos  Archipelago, Central Indian Ocean.</article-title><source>Journal of Natural History </source><volume>36</volume>: <fpage>831</fpage>-<lpage>882</lpage>. doi: <ext-link ext-link-type="uri" xlink:href="http://dx.doi.org/10.1080/00222930110039161" xlink:type="simple">10.1080/00222930110039161</ext-link></mixed-citation></ref><ref id="B2"><mixed-citation xmlns:xlink="http://www.w3.org/1999/xlink" xlink:type="simple"><person-group><name name-style="western"><surname>Apte</surname><given-names>D</given-names></name></person-group> (<year>2009</year>)<article-title> Opisthobranch fauna of Lakshadweep Islands, India, with 52 new records to Lakshadweep and 40 new records to India: part 1.</article-title><source>Journal Bombay Natural History Society </source><volume>106</volume> (<issue>2</issue>): <fpage>162</fpage>-<lpage>175</lpage>.</mixed-citation></ref><ref id="B22"><mixed-citation xmlns:xlink="http://www.w3.org/1999/xlink" xlink:type="simple"><person-group><name name-style="western"><surname>Edmunds</surname><given-names>M</given-names></name></person-group> (<year>1972</year>)<article-title> Opisthobranchiate Mollusca from the Seychelles, Tanzania, and the Congo, now in the Tervuren Museum.</article-title><source>Revue Zoologie Botanie Africaines </source><volume>85</volume>(<issue>1–2</issue>): <fpage>67</fpage>-<lpage>92</lpage>.</mixed-citation></ref><ref id="B37"><mixed-citation xmlns:xlink="http://www.w3.org/1999/xlink" xlink:type="simple"><person-group><name name-style="western"><surname>Gosliner</surname><given-names>TM</given-names></name></person-group> (<year>1987</year>)<source> Nudibranchs of Southern Africa.</source><publisher-name>A guide to Opisthobranch molluscs of Southern Africa. EJ Brill, Leiden</publisher-name>, <publisher-loc>Netherlands</publisher-loc>, <lpage>136</lpage> pp.</mixed-citation></ref><ref id="B10"><mixed-citation xmlns:xlink="http://www.w3.org/1999/xlink" xlink:type="simple"><person-group><name name-style="western"><surname>Brunckhorst</surname><given-names>DJ</given-names></name></person-group> (<year>1989</year>)<article-title> Redescription of <italic>Phyllidia coelestis</italic> Bergh, 1905 (Opisthobranchia: Nudibranchia: Doridoidea).</article-title><source>Journal of the Malacological Society of Australia </source><volume>10</volume>: <fpage>35</fpage>-<lpage>45</lpage>.</mixed-citation></ref><ref id="B12"><mixed-citation xmlns:xlink="http://www.w3.org/1999/xlink" xlink:type="simple"><person-group><name name-style="western"><surname>Brunckhorst</surname><given-names>DJ</given-names></name></person-group> (<year>1993</year>)<article-title> The systematics and phylogeny of phyllidiid nudibranchs (Doridoidea). Records Australian Museum suppl.</article-title><volume>16</volume>: <fpage>1</fpage>-<lpage>107</lpage>.</mixed-citation></ref><ref id="B106"><mixed-citation xmlns:xlink="http://www.w3.org/1999/xlink" xlink:type="simple"><person-group><name name-style="western"><surname>Yonow</surname><given-names>N</given-names></name></person-group> (<year>2011</year>)<source> Results of the Rumphius Biohistorical Expedition to Ambon (1990) Part 15. The sub-order Doridina (Mollusca, Gastropoda, Opisthobranchia, Nudibranchia). Zoologische Mededelingen, Leiden 85: 905–956. <ext-link ext-link-type="uri" xlink:href="http://www.zoologischemededelingen.nl/85/nr04/a17" xlink:type="simple">http://www.zoologischemededelingen.nl/85/nr04/a17</ext-link></source></mixed-citation></ref></ref-list></tp:taxon-treatment>
