# Supplementary material for: Opisthobranchs from the western Indian Ocean, with descriptions of two new species and ten new records (Mollusca, Gastropoda)
Source: Zookeys. 2012 May 22;(197):1–130. doi: 10.3897/zookeys.197.1728 (PMC3376724; doi:10.3897/zookeys.197.1728)
Supplement: XML Treatment for Phyllidia multituberculata [file zookeys.197.1728-treatment58.xml]

<!DOCTYPE tp:taxon-treatment
  PUBLIC "-//TaxonX//DTD Taxonomic Treatment Publishing DTD v0 20100105//EN" "tax-treatment-NSO.dtd">
<tp:taxon-treatment xmlns:tp="http://www.plazi.org/taxpub"><tp:treatment-meta><mixed-citation publication-type="journal"><person-group><name><surname>Yonow</surname><given-names>Nathalie</given-names></name></person-group><article-title>Opisthobranchs from the western Indian Ocean, with descriptions of two new species and ten new records (Mollusca, Gastropoda)</article-title><source>Zookeys</source><day>22</day><month>5</month><year>2012</year><volume>2012</volume><issue>197</issue><fpage>1</fpage><lpage>130</lpage><pub-id pub-id-type="doi">10.3897/zookeys.197.1728</pub-id></mixed-citation></tp:treatment-meta><tp:nomenclature><tp:taxon-name>
                        <tp:taxon-name-part taxon-name-part-type="genus">Phyllidia</tp:taxon-name-part>
                        <tp:taxon-name-part taxon-name-part-type="species">multituberculata</tp:taxon-name-part>
                    <object-id xmlns:xlink="http://www.w3.org/1999/xlink" xlink:type="simple">http://species-id.net/wiki/Phyllidia_multituberculata</object-id>
								</tp:taxon-name><tp:taxon-authority>Boettger, 1918</tp:taxon-authority><xref ref-type="fig" rid="F20">Fig. 20</xref><xref ref-type="fig" rid="F95">, Plate 66</xref><tp:nomenclature-citation-list><tp:nomenclature-citation><tp:taxon-name>Phyllidia multituberculata</tp:taxon-name><comment> Boettger, 1918: 129, pl. 8 figs. 4a–c (Aru Islands, Indonesia); <xref ref-type="bibr" rid="B102">Yonow 1996</xref>: 487, figs. 2A–E, 3A–G, 4B, tab. 1 (Seychelles and Mauritius).</comment></tp:nomenclature-citation><tp:nomenclature-citation><tp:taxon-name>Phyllidia ocellata</tp:taxon-name><comment>. – <xref ref-type="bibr" rid="B95">Yogesh Kumar et al. 2011</xref>: 111, fig. 3b (India) (non <italic><tp:taxon-name>Phyllidia ocellata</tp:taxon-name></italic> Cuvier).</comment></tp:nomenclature-citation></tp:nomenclature-citation-list></tp:nomenclature><tp:treatment-sec sec-type="Material"><title>Material.</title><p>Typical form: Socotra: 30 × 16 mm pres. (St. 064, SAM1), Quatub Bay, 18 March 1999, leg. S Al-Moghrabi.</p><p>Black form: Maldives: single specimen 14 × 8 mm crawling (NY-167), Kudhiboli Tila, Felidhoo Atoll, 21 m depth, 15 January 1991, leg. N Yonow; two specimens together 28 × 20 mm and 30 × 21 mm both preserved, Maayafushi House Reef, Ari <!--PageBreak-->Atoll, 34 m depth, 18 December 1991, leg. H Voigtmann; 14 mm (MDV/AB/96/2), Cocoa House reef, South Malé Atoll, 16 m depth, 01 May 1996, leg. RC Anderson &amp; SG Buttress; photos of one individual, 1986-1994, J Hinterkircher. – Sri Lanka: two pres. specimens 21 × 15 mm and 25 × 18 mm and photographs of a juvenile, Unawatuna, S of Galle, 26-28 December 2010, S Kahlbrock.</p></tp:treatment-sec><tp:treatment-sec sec-type="Description"><title>Description.</title><p>The Socotra specimen is of the typical form described and illustrated by Boettger, with five black patches on each side. This is the commonly occurring species in the Indian Ocean; see <xref ref-type="bibr" rid="B102">Yonow (1996)</xref> for descriptions, illustrations, and discussions. The white ring surrounding the black patch is visible in the preserved specimen and the oral tentacles are illustrated for comparison (<xref ref-type="fig" rid="F20">Fig. 20A</xref>). The anterior margin of the foot is bilaminate, the head is visible, and the conical oral tentacles have a groove on their outer sides.</p><p>The Maldives and Sri Lankan specimens differ in colour pattern from the Socotra specimen but are identical to each other, completely black with numerous orange mushroom-shaped tubercles: some had a white ring at the base when alive (<xref ref-type="fig" rid="F95">Plate 66</xref>),<!--PageBreak--> and still visible in the preserved specimens. Tubercles vaguely organized in longitudinal rows over dorsum, tubercles in central row largest. Rhino-tubercles present as well as single very large tubercle behind and between them. Margin orange, somewhat scalloped along inner margin bordering black, with single small tubercles aligned along edge. In Sri Lankan specimens, white submarginal line. Rhinophores deeper shade of orange than tubercles and margin, raised pocket rims also orange. Ventrally, foot of black and orange specimens deeply divided (convoluted for its entire margin in the largest specimen), head bipartite, separated oral tentacles digitiform (<xref ref-type="fig" rid="F20">Fig. 20B</xref>), most similar to those of <italic><tp:taxon-name>Phyllidia multituberculata</tp:taxon-name></italic> form <italic>undula</italic> (fig. 5B in <xref ref-type="bibr" rid="B102">Yonow 1996</xref>). In smaller, more relaxed, Maldive specimen (NY-167), thickened anterior margin of foot concave, head barely visible, oral tentacles conical.</p><fig id="F20" position="float" orientation="portrait"><label>Figure 20.</label><caption><p><italic><tp:taxon-name>Phyllidia multituberculata</tp:taxon-name></italic> <bold>A</bold> ventral view showing propodium, head, and oral tentacles, 30 mm pres. Socotra specimen <bold>B</bold> ventral view showing head and oral tentacles, 28 mm pres. Maldives specimen <bold>C</bold> anatomy of 28 mm pres. Maldives specimen.</p></caption><graphic xmlns:xlink="http://www.w3.org/1999/xlink" xlink:href="ZooKeys-197-001-g020.jpg" position="float" orientation="portrait" xlink:type="simple"/></fig></tp:treatment-sec><tp:treatment-sec sec-type="Remarks"><title>Remarks.</title><p>Dissection of the 28 mm Maldive animal shows that the digestive anatomy is typical for the genus (<xref ref-type="fig" rid="F20">Fig. 20C</xref>). Significantly, it has a segmented asymmetrical pharyngeal bulb as described and illustrated for <italic><tp:taxon-name>Phyllidia multituberculata</tp:taxon-name></italic> and <italic><tp:taxon-name>Phyllidia multituberculata</tp:taxon-name></italic> form <italic>undula</italic>. This feature, in addition to the colour patterns, separates the Indian Ocean <italic><tp:taxon-name>Phyllidia multituberculata</tp:taxon-name></italic> from the Pacific <italic><tp:taxon-name>Phyllidia ocellata</tp:taxon-name></italic> Cuvier, which has a symmetrical pharyngeal bulb (e.g. <xref ref-type="bibr" rid="B102">Yonow 1996</xref>, Domínquez et al. 2007, <xref ref-type="bibr" rid="B106">Yonow 2011</xref>). Molecular studies are revealing cryptic species with more limited distributions for what were previously thought to be widely distributed variable species (e.g. for <italic><tp:taxon-name>Bulla</tp:taxon-name></italic> see <xref ref-type="bibr" rid="B55">Malaquias and Reid 2008</xref>, for <italic><tp:taxon-name>Melanochlamys</tp:taxon-name></italic> see <xref ref-type="bibr" rid="B50">Krug et al. 2008</xref>, and for <italic><tp:taxon-name>Thuridilla</tp:taxon-name></italic> see <xref ref-type="bibr" rid="B14">Carmona et al. 2011</xref>), and it is probable that molecular studies will reveal many more phyllidiid species than are currently accepted. It is therefore preferable to describe geographical and colour forms separately and clearly.</p></tp:treatment-sec><tp:treatment-sec><!--Section generated to contain objects referenced in tp:taxon-treatment.--><fig id="F95" position="float" orientation="portrait"><label>Plate 66.</label><caption><p><italic><tp:taxon-name>Phyllidia multituberculata</tp:taxon-name></italic> black form, 28 and 30 mm pres., Maldives, H Voigtmann.</p></caption><graphic xmlns:xlink="http://www.w3.org/1999/xlink" xlink:href="ZooKeys-197-001-g095.jpg" position="float" orientation="portrait" xlink:type="simple"/></fig></tp:treatment-sec><ref-list><ref id="B102"><mixed-citation xmlns:xlink="http://www.w3.org/1999/xlink" xlink:type="simple"><person-group><name name-style="western"><surname>Yonow</surname><given-names>N</given-names></name></person-group> (<year>1996</year>)<article-title> Systematic revision of the family Phyllidiidae in the Indian Ocean Province: Part 1 (Opisthobranchia: Nudibranchia: Doridoidea).</article-title><source>Journal of Conchology </source><volume>35</volume> (<issue>6</issue>): <fpage>483</fpage>-<lpage>516</lpage>.</mixed-citation></ref><ref id="B95"><mixed-citation xmlns:xlink="http://www.w3.org/1999/xlink" xlink:type="simple"><person-group><name name-style="western"><surname>Yogesh Kumar</surname><given-names>JS</given-names></name><name name-style="western"><surname>Sreeraj</surname><given-names>CR</given-names></name><name name-style="western"><surname>Sornaraj</surname><given-names>R</given-names></name></person-group> (<year>2011</year>)<source> Opisthobranchs of the Gulf of Mannar Biosphere Reserve, Tamil Nadu, India. Indian Journal of Fisheries 58(4): 105–114. <ext-link ext-link-type="uri" xlink:href="http://epubs.icar.org.in/ejournal/index.php/IJF/article/view/13788" xlink:type="simple">http://epubs.icar.org.in/ejournal/index.php/IJF/article/view/13788</ext-link></source></mixed-citation></ref><ref id="B106"><mixed-citation xmlns:xlink="http://www.w3.org/1999/xlink" xlink:type="simple"><person-group><name name-style="western"><surname>Yonow</surname><given-names>N</given-names></name></person-group> (<year>2011</year>)<source> Results of the Rumphius Biohistorical Expedition to Ambon (1990) Part 15. The sub-order Doridina (Mollusca, Gastropoda, Opisthobranchia, Nudibranchia). Zoologische Mededelingen, Leiden 85: 905–956. <ext-link ext-link-type="uri" xlink:href="http://www.zoologischemededelingen.nl/85/nr04/a17" xlink:type="simple">http://www.zoologischemededelingen.nl/85/nr04/a17</ext-link></source></mixed-citation></ref><ref id="B55"><mixed-citation xmlns:xlink="http://www.w3.org/1999/xlink" xlink:type="simple"><person-group><name name-style="western"><surname>Malaquias</surname><given-names>MAE</given-names></name><name name-style="western"><surname>Reid</surname><given-names>DG</given-names></name></person-group> (<year>2008</year>)<article-title> Systematic revision of the recent species of Bullidae (Mollusca: Gastropoda: Cephalaspidea), with a molecular phylogenetic analysis.</article-title><source>Zoological Journal Linnean Society </source><volume>153</volume>: <fpage>453</fpage>-<lpage>543</lpage>. doi: <ext-link ext-link-type="uri" xlink:href="http://dx.doi.org/10.1111/j.1096-3642.2008.00369.x" xlink:type="simple">10.1111/j.1096-3642.2008.00369.x</ext-link></mixed-citation></ref><ref id="B50"><mixed-citation xmlns:xlink="http://www.w3.org/1999/xlink" xlink:type="simple"><person-group><name name-style="western"><surname>Krug</surname><given-names>PJ</given-names></name><name name-style="western"><surname>Morlet</surname><given-names>MS</given-names></name><name name-style="western"><surname>Asif</surname><given-names>J</given-names></name><name name-style="western"><surname>Hellyar</surname><given-names>LL</given-names></name><name name-style="western"><surname>Blom</surname><given-names>WM</given-names></name></person-group> (<year>2008</year>)<source> Molecular confirmation of species status for the rare cephalaspidean <italic>Melanochlamys lorrainae</italic> (Rudman, 1968), and comparison with its sister species <italic>M. cylindrical</italic> (sic.) Cheesman, 1881. Journal Molluscan Studies 74: 267–276. <ext-link ext-link-type="uri" xlink:href="http://instructional1.calstatela.edu/pkrug/lab/PDF/2008%20Krug%20et%20al,%20JMS%20melano.pdf" xlink:type="simple">http://instructional1.calstatela.edu/pkrug/lab/PDF/2008%20Krug%20et%20al,%20JMS%20melano.pdf</ext-link>, </source>doi: <ext-link ext-link-type="uri" xlink:href="http://dx.doi.org/10.1093/mollus/eyn018" xlink:type="simple">10.1093/mollus/eyn018</ext-link></mixed-citation></ref><ref id="B14"><mixed-citation xmlns:xlink="http://www.w3.org/1999/xlink" xlink:type="simple"><person-group><name name-style="western"><surname>Carmona</surname><given-names>L</given-names></name><name name-style="western"><surname>Malaquias</surname><given-names>MAE</given-names></name><name name-style="western"><surname>Gosliner</surname><given-names>TM</given-names></name><name name-style="western"><surname>Pola</surname><given-names>M</given-names></name><name name-style="western"><surname>Cervera</surname><given-names>JL</given-names></name></person-group> (<year>2011</year>)<source> Amphi-Atlantic distributions and cryptic species in sacoglossan sea slugs. Journal Molluscan Studies 77: 401–412. <ext-link ext-link-type="uri" xlink:href="http://mollus.oxfordjournals.org/content/early/2011/10/11/mollus.eyr036.short?rss=1" xlink:type="simple">http://mollus.oxfordjournals.org/content/early/2011/10/11/mollus.eyr036.short?rss=1</ext-link>, </source>doi: <ext-link ext-link-type="uri" xlink:href="http://dx.doi.org/10.1093/mollus/eyr036" xlink:type="simple">10.1093/mollus/eyr036</ext-link></mixed-citation></ref></ref-list></tp:taxon-treatment>
