# Supplementary material for: Opisthobranchs from the western Indian Ocean, with descriptions of two new species and ten new records (Mollusca, Gastropoda)
Source: Zookeys. 2012 May 22;(197):1–130. doi: 10.3897/zookeys.197.1728 (PMC3376724; doi:10.3897/zookeys.197.1728)
Supplement: XML Treatment for Phyllidia varicosa [file zookeys.197.1728-treatment59.xml]

<!DOCTYPE tp:taxon-treatment
  PUBLIC "-//TaxonX//DTD Taxonomic Treatment Publishing DTD v0 20100105//EN" "tax-treatment-NSO.dtd">
<tp:taxon-treatment xmlns:tp="http://www.plazi.org/taxpub"><tp:treatment-meta><mixed-citation publication-type="journal"><person-group><name><surname>Yonow</surname><given-names>Nathalie</given-names></name></person-group><article-title>Opisthobranchs from the western Indian Ocean, with descriptions of two new species and ten new records (Mollusca, Gastropoda)</article-title><source>Zookeys</source><day>22</day><month>5</month><year>2012</year><volume>2012</volume><issue>197</issue><fpage>1</fpage><lpage>130</lpage><pub-id pub-id-type="doi">10.3897/zookeys.197.1728</pub-id></mixed-citation></tp:treatment-meta><tp:nomenclature><tp:taxon-name>
                        <tp:taxon-name-part taxon-name-part-type="genus">Phyllidia</tp:taxon-name-part>
                        <tp:taxon-name-part taxon-name-part-type="species">varicosa</tp:taxon-name-part>
                    <object-id xmlns:xlink="http://www.w3.org/1999/xlink" xlink:type="simple">http://species-id.net/wiki/Phyllidia_varicosa</object-id>
								</tp:taxon-name><tp:taxon-authority>Lamarck, 1801</tp:taxon-authority><tp:nomenclature-citation-list><tp:nomenclature-citation><tp:taxon-name>Phyllidia varicosa</tp:taxon-name><comment>. – <xref ref-type="bibr" rid="B21">Edmunds 1971</xref>: 388, fig. 23 (Tanzania); Edmunds, 1972: 75 (Seychelles); Rao et al. 1974: 119, fig. 2a, b (Laccadive Islands); <xref ref-type="bibr" rid="B34">Fahrner and Schrödl 2000</xref>: 164, figs. 1-4 (Red Sea and Indonesia); <xref ref-type="bibr" rid="B2">Apte 2009</xref>: 171, fig. 2s (Laccadive Islands); <xref ref-type="bibr" rid="B72">Richmond 2011</xref>: 282 (East Africa); <xref ref-type="bibr" rid="B95">Yogesh Kumar et al. 2011</xref>: 111, fig. 3c (India).</comment></tp:nomenclature-citation><tp:nomenclature-citation><tp:taxon-name>Phyllidia arabica</tp:taxon-name><comment> Ehrenberg. – <xref ref-type="bibr" rid="B102">Yonow 1996</xref>: 495, figs. 7A-F, 8A-C, tab. 2 and references therein (Indian Ocean).</comment></tp:nomenclature-citation><tp:nomenclature-citation><tp:taxon-name>non Phyllidia varicosa</tp:taxon-name><comment>. – <xref ref-type="bibr" rid="B37">Gosliner 1987</xref>: 90, fig. 152 (South Africa) (= <italic><tp:taxon-name>Phyllidia coelestis</tp:taxon-name></italic> Bergh).</comment></tp:nomenclature-citation></tp:nomenclature-citation-list></tp:nomenclature><tp:treatment-sec sec-type="Material"><title>Material.</title><p>Socotra: two pres. specimens 65 × 31 mm and 42 × 12 mm curled, (St. 064, SAM1), Quatub Bay, 18 March 1999, leg. S Al-Moghrabi; single pres. specimen 48 × 18 mm (St. 063, GR-57), <named-content xmlns:xlink="http://www.w3.org/1999/xlink" content-type="dwc:verbatimCoordinates" xlink:type="simple">12°38.945'N, 53°56.028'E</named-content>, off Quatub fishing village, in front of airport, 18 March 1999, leg. G Reinicke; 33 × 15 mm pres. (St. 068, MAP-138), <named-content xmlns:xlink="http://www.w3.org/1999/xlink" content-type="dwc:verbatimCoordinates" xlink:type="simple">12°41.062'N, 54°04.508'E</named-content>, Hawlaf, off jetty, 19 March 1999, leg. M Apel. – South Africa: three specimens (Natal Museum refs 51894, 5908). – Kenya: 35 × 15 mm and 15 × 8 mm both preserved (completely bleached dorsally and ventrally, notch <!--PageBreak-->on foot anteriorly), Turtle Bay, subtidal on rock, July 1969, leg. K Brander (nudibranch XII, TE Thompson collection, NHMUK acc. no. 2364). – Tanzania: photographs of two individuals, 1994, MD Richmond; photographs of four individuals, M’Nazi Bay, Msimbati, near Mtwara, May 1994, IM Horsfall; photographs of several individuals, Mafia Island, shallow water, 12 February 2004 and 06 January 2008, A de Villiers. – Zanzibar: photo of one individual, MD Richmond. – Mauritius: 65 × 32 mm pres. (dissected), MNHN, Paris (no label other than ‘Mauritius’). – La Réunion, Mauritius, Rodrigues, and Mayotte Islands: <ext-link xmlns:xlink="http://www.w3.org/1999/xlink" ext-link-type="uri" xlink:href="http://seaslugs.free.fr/nudibranche/a_intro.htm" xlink:type="simple">http://seaslugs.free.fr/nudibranche/a_intro.htm</ext-link>. – Seychelles: 53 × 25 mm pres., Victoria Harbour, 12 May 2005, leg. MD Richmond; photo of one individual, Lilôt, NW Mahé, 1988-1989, P Kemp. – Maldives: numerous individuals documented and/or photographed but not preserved, 8-80 mm, Maldives Expedition, N Yonow (see Yonow 1994, 1996) and 1997-1999 by J Hinterkircher. – Sri Lanka: photos of two individuals (1 adult &amp; 1 very small juvenile), Negombo, N of Colombo, April 1995, RC Anderson; photos of two large individuals, Negombo, N of Colombo, 16 January 2011, S Kahlbrock.</p></tp:treatment-sec><ref-list><ref id="B21"><mixed-citation xmlns:xlink="http://www.w3.org/1999/xlink" xlink:type="simple"><person-group><name name-style="western"><surname>Edmunds</surname><given-names>M</given-names></name></person-group> (<year>1971</year>)<article-title> Opisthobranchiate Mollusca from Tanzania (Suborder: Doridacea). (III).</article-title><source>Journal Linnean Society (Zoology) </source><volume>50</volume>: <fpage>339</fpage>-<lpage>396</lpage>. doi: <ext-link ext-link-type="uri" xlink:href="http://dx.doi.org/10.1111/j.1096-3642.1971.tb00767.x" xlink:type="simple">10.1111/j.1096-3642.1971.tb00767.x</ext-link></mixed-citation></ref><ref id="B34"><mixed-citation xmlns:xlink="http://www.w3.org/1999/xlink" xlink:type="simple"><person-group><name name-style="western"><surname>Fahrner</surname><given-names>A</given-names></name><name name-style="western"><surname>Schrödl</surname><given-names>M</given-names></name></person-group> (<year>2000</year>)<article-title> Taxonomic revision of the common Indo-West Pacific nudibranch <italic>Phyllidia varicosa</italic> Lamarck, 1801.</article-title><source>The Veliger </source><volume>43</volume> (<issue>2</issue>): <fpage>164</fpage>-<lpage>171</lpage>.</mixed-citation></ref><ref id="B2"><mixed-citation xmlns:xlink="http://www.w3.org/1999/xlink" xlink:type="simple"><person-group><name name-style="western"><surname>Apte</surname><given-names>D</given-names></name></person-group> (<year>2009</year>)<article-title> Opisthobranch fauna of Lakshadweep Islands, India, with 52 new records to Lakshadweep and 40 new records to India: part 1.</article-title><source>Journal Bombay Natural History Society </source><volume>106</volume> (<issue>2</issue>): <fpage>162</fpage>-<lpage>175</lpage>.</mixed-citation></ref><ref id="B72"><mixed-citation xmlns:xlink="http://www.w3.org/1999/xlink" xlink:type="simple"><person-group><name name-style="western"><surname>Richmond</surname><given-names>MD</given-names></name></person-group> (<year>2011</year>)<source> A Field Guide to the Seashores of Eastern Africa and the Western Indian Ocean Islands, 3<sup>rd</sup> edition.</source><publisher-name>Sida/SAREC-UDSM</publisher-name>, <publisher-loc>Sweden</publisher-loc>, <lpage>464</lpage> pp.</mixed-citation></ref><ref id="B95"><mixed-citation xmlns:xlink="http://www.w3.org/1999/xlink" xlink:type="simple"><person-group><name name-style="western"><surname>Yogesh Kumar</surname><given-names>JS</given-names></name><name name-style="western"><surname>Sreeraj</surname><given-names>CR</given-names></name><name name-style="western"><surname>Sornaraj</surname><given-names>R</given-names></name></person-group> (<year>2011</year>)<source> Opisthobranchs of the Gulf of Mannar Biosphere Reserve, Tamil Nadu, India. Indian Journal of Fisheries 58(4): 105–114. <ext-link ext-link-type="uri" xlink:href="http://epubs.icar.org.in/ejournal/index.php/IJF/article/view/13788" xlink:type="simple">http://epubs.icar.org.in/ejournal/index.php/IJF/article/view/13788</ext-link></source></mixed-citation></ref><ref id="B102"><mixed-citation xmlns:xlink="http://www.w3.org/1999/xlink" xlink:type="simple"><person-group><name name-style="western"><surname>Yonow</surname><given-names>N</given-names></name></person-group> (<year>1996</year>)<article-title> Systematic revision of the family Phyllidiidae in the Indian Ocean Province: Part 1 (Opisthobranchia: Nudibranchia: Doridoidea).</article-title><source>Journal of Conchology </source><volume>35</volume> (<issue>6</issue>): <fpage>483</fpage>-<lpage>516</lpage>.</mixed-citation></ref><ref id="B37"><mixed-citation xmlns:xlink="http://www.w3.org/1999/xlink" xlink:type="simple"><person-group><name name-style="western"><surname>Gosliner</surname><given-names>TM</given-names></name></person-group> (<year>1987</year>)<source> Nudibranchs of Southern Africa.</source><publisher-name>A guide to Opisthobranch molluscs of Southern Africa. EJ Brill, Leiden</publisher-name>, <publisher-loc>Netherlands</publisher-loc>, <lpage>136</lpage> pp.</mixed-citation></ref></ref-list></tp:taxon-treatment>
