# Supplementary material for: Opisthobranchs from the western Indian Ocean, with descriptions of two new species and ten new records (Mollusca, Gastropoda)
Source: Zookeys. 2012 May 22;(197):1–130. doi: 10.3897/zookeys.197.1728 (PMC3376724; doi:10.3897/zookeys.197.1728)
Supplement: XML Treatment for Phyllidiella pustulosa [file zookeys.197.1728-treatment61.xml]

<!DOCTYPE tp:taxon-treatment
  PUBLIC "-//TaxonX//DTD Taxonomic Treatment Publishing DTD v0 20100105//EN" "tax-treatment-NSO.dtd">
<tp:taxon-treatment xmlns:tp="http://www.plazi.org/taxpub"><tp:treatment-meta><mixed-citation publication-type="journal"><person-group><name><surname>Yonow</surname><given-names>Nathalie</given-names></name></person-group><article-title>Opisthobranchs from the western Indian Ocean, with descriptions of two new species and ten new records (Mollusca, Gastropoda)</article-title><source>Zookeys</source><day>22</day><month>5</month><year>2012</year><volume>2012</volume><issue>197</issue><fpage>1</fpage><lpage>130</lpage><pub-id pub-id-type="doi">10.3897/zookeys.197.1728</pub-id></mixed-citation></tp:treatment-meta><tp:nomenclature><tp:taxon-name>
                        <tp:taxon-name-part taxon-name-part-type="genus">Phyllidiella</tp:taxon-name-part>
                        <tp:taxon-name-part taxon-name-part-type="species">pustulosa</tp:taxon-name-part>
                    <object-id xmlns:xlink="http://www.w3.org/1999/xlink" xlink:type="simple">http://species-id.net/wiki/Phyllidiella_pustulosa</object-id>
								</tp:taxon-name><tp:taxon-authority>(Cuvier, 1804)</tp:taxon-authority><xref ref-type="fig" rid="F97">Plate 68</xref><tp:nomenclature-citation-list><tp:nomenclature-citation><tp:taxon-name>Phyllidiella pustulosa</tp:taxon-name><comment>. – <xref ref-type="bibr" rid="B33">Fahrner and Beck 2000</xref>: 201, pl. 2 fig. 3 (Pacific); <xref ref-type="bibr" rid="B105">Yonow 2008</xref>: 220 (Red Sea); <xref ref-type="bibr" rid="B2">Apte 2009</xref>: 172, fig. 2v (Laccadive Islands); <xref ref-type="bibr" rid="B95">Yogesh Kumar et al. 2011</xref>: 111, fig. 3d (India).</comment></tp:nomenclature-citation><tp:nomenclature-citation><tp:taxon-name>Phyllidia nobilis</tp:taxon-name><comment> Bergh, 1869. – <xref ref-type="bibr" rid="B107">Yonow and Hayward 1991</xref>: 21, figs. 11f–h (Mauritius).</comment></tp:nomenclature-citation></tp:nomenclature-citation-list></tp:nomenclature><tp:treatment-sec sec-type="Material"><title>Material.</title><p>Socotra: 28 × 9 mm curled pres. (IT-157, RJ-011), <named-content xmlns:xlink="http://www.w3.org/1999/xlink" content-type="dwc:verbatimCoordinates" xlink:type="simple">12°18.698'N, 53°48.285'E</named-content>, 09 April 1999, leg. R Janssen. – Little Aden: 40 × 17 mm preserved (NHMUK), curled at edges, BP Refinery, PO Box 3003, 05 February 1968, leg. Miss Gobnait Murphy. – <!--PageBreak-->Seychelles: preserved (NHMUK acc. no. 2222), Passe Femme, Aldabra, shallow water beneath coral, 29 November 1967, leg. JD Taylor. – Sri Lanka: 17 × 12 mm pres., near Pigeon Island, Nilaveli, Trincomalee, 11 March 1995, leg. SG Buttress &amp; RC Anderson; photo of 1 individual, Negombo, N of Colombo, April 1995, RC Anderson; photos of one individual, Negombo, N of Colombo, 11 January 2010, S Kahlbrock. – Tanzania: photo of one individual, 1994, MD Richmond. – Andaman Islands: one pres. specimen (NHMUK 1960.1334, acc. no. 1838), Winckworth coll. – Christmas Island: 25 × 11 mm pres. (NHMUK 1899.5.26.12), Flying Fish Cove, leg. Sir J Murray (Andrews).</p></tp:treatment-sec><tp:treatment-sec><!--Section generated to contain objects referenced in tp:taxon-treatment.--><fig id="F97" position="float" orientation="portrait"><label>Plate 68.</label><caption><p><italic><tp:taxon-name>Phyllidiella pustulosa</tp:taxon-name></italic>, Sri Lanka, photo: RC Anderson (no spcm).</p></caption><graphic xmlns:xlink="http://www.w3.org/1999/xlink" xlink:href="ZooKeys-197-001-g097.jpg" position="float" orientation="portrait" xlink:type="simple"/></fig></tp:treatment-sec><ref-list><ref id="B33"><mixed-citation xmlns:xlink="http://www.w3.org/1999/xlink" xlink:type="simple"><person-group><name name-style="western"><surname>Fahrner</surname><given-names>A</given-names></name><name name-style="western"><surname>Beck</surname><given-names>LA</given-names></name></person-group> (<year>2000</year>)<source> Identification key to the Indo-Pacific species of the nudibranch family Phyllidiidae Rafinesque 1814, including the description of two new species (Gastropoda: Opisthobranchia). Archiven Molluskenkunde 128 (1/2): 189–211.</source></mixed-citation></ref><ref id="B105"><mixed-citation xmlns:xlink="http://www.w3.org/1999/xlink" xlink:type="simple"><person-group><name name-style="western"><surname>Yonow</surname><given-names>N</given-names></name></person-group> (<year>2008</year>)<source> Sea Slugs of the Red Sea.</source><publisher-name>Pensoft Publishers</publisher-name>, <publisher-loc>Sofia-Moscow</publisher-loc>, <lpage>304</lpage> pp.</mixed-citation></ref><ref id="B2"><mixed-citation xmlns:xlink="http://www.w3.org/1999/xlink" xlink:type="simple"><person-group><name name-style="western"><surname>Apte</surname><given-names>D</given-names></name></person-group> (<year>2009</year>)<article-title> Opisthobranch fauna of Lakshadweep Islands, India, with 52 new records to Lakshadweep and 40 new records to India: part 1.</article-title><source>Journal Bombay Natural History Society </source><volume>106</volume> (<issue>2</issue>): <fpage>162</fpage>-<lpage>175</lpage>.</mixed-citation></ref><ref id="B95"><mixed-citation xmlns:xlink="http://www.w3.org/1999/xlink" xlink:type="simple"><person-group><name name-style="western"><surname>Yogesh Kumar</surname><given-names>JS</given-names></name><name name-style="western"><surname>Sreeraj</surname><given-names>CR</given-names></name><name name-style="western"><surname>Sornaraj</surname><given-names>R</given-names></name></person-group> (<year>2011</year>)<source> Opisthobranchs of the Gulf of Mannar Biosphere Reserve, Tamil Nadu, India. Indian Journal of Fisheries 58(4): 105–114. <ext-link ext-link-type="uri" xlink:href="http://epubs.icar.org.in/ejournal/index.php/IJF/article/view/13788" xlink:type="simple">http://epubs.icar.org.in/ejournal/index.php/IJF/article/view/13788</ext-link></source></mixed-citation></ref><ref id="B107"><mixed-citation xmlns:xlink="http://www.w3.org/1999/xlink" xlink:type="simple"><person-group><name name-style="western"><surname>Yonow</surname><given-names>N</given-names></name><name name-style="western"><surname>Hayward</surname><given-names>PJ</given-names></name></person-group> (<year>1991</year>)<article-title> Opisthobranches de l’lle Maurice, avec la description de deux espèces nouvelles (Mollusca: Opisthobranchia).</article-title><source>Revue française d’aquariologie herpétologie </source><volume>18</volume> (<issue>1</issue>): <fpage>1</fpage>-<lpage>30</lpage>.</mixed-citation></ref></ref-list></tp:taxon-treatment>
