# Supplementary material for: Opisthobranchs from the western Indian Ocean, with descriptions of two new species and ten new records (Mollusca, Gastropoda)
Source: Zookeys. 2012 May 22;(197):1–130. doi: 10.3897/zookeys.197.1728 (PMC3376724; doi:10.3897/zookeys.197.1728)
Supplement: XML Treatment for Phyllidiella rosans [file zookeys.197.1728-treatment62.xml]

<!DOCTYPE tp:taxon-treatment
  PUBLIC "-//TaxonX//DTD Taxonomic Treatment Publishing DTD v0 20100105//EN" "tax-treatment-NSO.dtd">
<tp:taxon-treatment xmlns:tp="http://www.plazi.org/taxpub"><tp:treatment-meta><mixed-citation publication-type="journal"><person-group><name><surname>Yonow</surname><given-names>Nathalie</given-names></name></person-group><article-title>Opisthobranchs from the western Indian Ocean, with descriptions of two new species and ten new records (Mollusca, Gastropoda)</article-title><source>Zookeys</source><day>22</day><month>5</month><year>2012</year><volume>2012</volume><issue>197</issue><fpage>1</fpage><lpage>130</lpage><pub-id pub-id-type="doi">10.3897/zookeys.197.1728</pub-id></mixed-citation></tp:treatment-meta><tp:nomenclature><tp:taxon-name>
                        <tp:taxon-name-part taxon-name-part-type="genus">Phyllidiella</tp:taxon-name-part>
                        <tp:taxon-name-part taxon-name-part-type="species">rosans</tp:taxon-name-part>
                    <object-id xmlns:xlink="http://www.w3.org/1999/xlink" xlink:type="simple">http://species-id.net/wiki/Phyllidiella_rosans</object-id>
								</tp:taxon-name><tp:taxon-authority>(Bergh, 1873)</tp:taxon-authority><xref ref-type="fig" rid="F22">Fig. 22</xref><xref ref-type="fig" rid="F98">Plate 69</xref><tp:nomenclature-citation-list><tp:nomenclature-citation><tp:taxon-name>Phyllidiella rosans</tp:taxon-name><comment>. – <xref ref-type="bibr" rid="B12">Brunckhorst 1993</xref>: 56, pl. 6C, D (Maldives, La Réunion, Mauritius); <xref ref-type="bibr" rid="B108">Yonow et al. 2002</xref>: 864, figs. 16e, 17a (Chagos); <xref ref-type="bibr" rid="B2">Apte 2009</xref>: 172, fig. 2w (Laccadive Islands).</comment></tp:nomenclature-citation></tp:nomenclature-citation-list></tp:nomenclature><tp:treatment-sec sec-type="Material"><title>Material.</title><p>Maldives: two pres. specimens 52 × 16 mm and 27 × 16 mm (with 3 median lines and 2 rings), Gangehi Island lagoon, Ari Atoll, 1-5 m depth, February 1988, leg. G Corriero; 16 × 11 mm (3 median lines and 2 rings), Gangehi Island lagoon, Ari Atoll, &lt; 5 m depth, August 1990, leg. Cabona; 43 × 14 mm (NY-4 “green ridges, tubercles in 3 median lines + 3 rings, long black anal papilla, long black rhinophores”), Bodhuhithi Channel, North Malé Atoll, 21.5 m depth, 11 May 1990, leg N Yonow; 21 × 14 mm pres., curled (NY-19 “3 median line of tubercles + 3 rings”), Rasfaree outer reef, North Malé Atoll, 27 m depth, 13 May 1990, leg. N Yonow; 34 × 14 mm (NY- 24 “pink edge, smelly”), Kuramathi, Rasdhu Atoll, 20 m depth, 13 May 1990, leg. N Yonow; 33 × 17 mm (NY- 62) and 21 × 17 mm (NY- 63), Kandholudhu Tila, Ari Atoll, 10 m depth, 15 May 1990, leg. N Yonow; 21 × 8 mm (NY-103 “green with 3 rings”), Maaya Tila, Ari Atoll, 11 m depth, 18 May 1990, leg. N Yonow; 48 × 15 mm (NY-119 “crests in 3 lines<!--PageBreak--> + 2 rings, produced slimy mucus”), Tin Tila, Ari Atoll, 27 m depth, 21 May 1990, leg. N Yonow; 22 × 11 mm (NY-126 “median ridge + 3 rings”), Maayafushi Tila, Ari Atoll, 46 m depth, 22 May 1990, leg. N Yonow; 45 × 18 mm (NY-145 “green, separated grey oral tentacles, sole of foot mottled black concentrated centrally, smelly, exuded white mucus”) and 40 × 16 mm (NY-146), Fulidhoo house reef, Felidhoo Atoll, 20 m depth, 12 January 1991, leg. N Yonow; four specimens 33 × 16 mm (NY-159), 30 × 11 mm (NY-160), 18 × 15 mm (NY-161) (all “green and black ringed”), 25 × 13 mm (NY-162, “pink &amp; black, very ridged, black rhinophores”), Kunarvashi Tila, Felidhoo Atoll, 22 m depth, 14 January 1991, leg. N Yonow; six specimens 30 × 15 mm pres. curled (“3 median + 3 rings”), 42 × 18 mm pres. (“3 medians + 3 rings”), 28 × 12 mm pres. (“3 medians slightly broken”), 26 × 12 mm pres. (“3 medians + 2 rings”), 24 × 11 mm pres., 22 × 10 mm pres. (all as NY dive 42), Maaya Tila, Ari Atoll, 33 m depth, 19 January 1991, leg. N Yonow; 21 × 5 mm (NY- 208), Manta Point, North Malé Atoll, 17 m depth, 21 January 1991, leg. N Yonow; numerous individuals photographed &amp; measured but not collected, 21-52 mm, Maldives Expedition, N Yonow (see above and Yonow 1994, 1996); photographs only of many individuals, 1986-1994, J Hinterkircher. – Tanzania: photographs of numerous individuals, M’Nazi Bay, Msimbati, near Mtwara, May 1994, May 1995, IM Horsfall. – Mauritius and La Réunion: numerous photographs, 18-35 mm, <ext-link xmlns:xlink="http://www.w3.org/1999/xlink" ext-link-type="uri" xlink:href="http://seaslugs.free.fr/nudibranche/a_intro.htm" xlink:type="simple">http://seaslugs.free.fr/nudibranche/a_intro.htm</ext-link>.</p><fig id="F22" position="float" orientation="portrait"><label>Figure 22.</label><caption><p><italic><tp:taxon-name>Phyllidiella rosans</tp:taxon-name></italic>, 42 mm (NY dive 42), view of propodium, head, and black pigment on oral tentacles.</p></caption><graphic xmlns:xlink="http://www.w3.org/1999/xlink" xlink:href="ZooKeys-197-001-g022.jpg" position="float" orientation="portrait" xlink:type="simple"/></fig></tp:treatment-sec><tp:treatment-sec><!--Section generated to contain objects referenced in tp:taxon-treatment.--><fig id="F98" position="float" orientation="portrait"><label>Plate 69. </label><caption><p><italic><tp:taxon-name>Phyllidiella rosans</tp:taxon-name></italic>, 30 mm, Maldives, photo: N Yonow (note defensive exudates).</p></caption><graphic xmlns:xlink="http://www.w3.org/1999/xlink" xlink:href="ZooKeys-197-001-g098.jpg" position="float" orientation="portrait" xlink:type="simple"/></fig></tp:treatment-sec><ref-list><ref id="B12"><mixed-citation xmlns:xlink="http://www.w3.org/1999/xlink" xlink:type="simple"><person-group><name name-style="western"><surname>Brunckhorst</surname><given-names>DJ</given-names></name></person-group> (<year>1993</year>)<article-title> The systematics and phylogeny of phyllidiid nudibranchs (Doridoidea). Records Australian Museum suppl.</article-title><volume>16</volume>: <fpage>1</fpage>-<lpage>107</lpage>.</mixed-citation></ref><ref id="B108"><mixed-citation xmlns:xlink="http://www.w3.org/1999/xlink" xlink:type="simple"><person-group><name name-style="western"><surname>Yonow</surname><given-names>N</given-names></name><name name-style="western"><surname>Anderson</surname><given-names>RC</given-names></name><name name-style="western"><surname>Buttress</surname><given-names>SG</given-names></name></person-group> (<year>2002</year>)<article-title> Opisthobranch molluscs from the Chagos  Archipelago, Central Indian Ocean.</article-title><source>Journal of Natural History </source><volume>36</volume>: <fpage>831</fpage>-<lpage>882</lpage>. doi: <ext-link ext-link-type="uri" xlink:href="http://dx.doi.org/10.1080/00222930110039161" xlink:type="simple">10.1080/00222930110039161</ext-link></mixed-citation></ref><ref id="B2"><mixed-citation xmlns:xlink="http://www.w3.org/1999/xlink" xlink:type="simple"><person-group><name name-style="western"><surname>Apte</surname><given-names>D</given-names></name></person-group> (<year>2009</year>)<article-title> Opisthobranch fauna of Lakshadweep Islands, India, with 52 new records to Lakshadweep and 40 new records to India: part 1.</article-title><source>Journal Bombay Natural History Society </source><volume>106</volume> (<issue>2</issue>): <fpage>162</fpage>-<lpage>175</lpage>.</mixed-citation></ref></ref-list></tp:taxon-treatment>
