# Supplementary material for: Opisthobranchs from the western Indian Ocean, with descriptions of two new species and ten new records (Mollusca, Gastropoda)
Source: Zookeys. 2012 May 22;(197):1–130. doi: 10.3897/zookeys.197.1728 (PMC3376724; doi:10.3897/zookeys.197.1728)
Supplement: XML Treatment for Phyllidiella rudmani [file zookeys.197.1728-treatment63.xml]

<!DOCTYPE tp:taxon-treatment
  PUBLIC "-//TaxonX//DTD Taxonomic Treatment Publishing DTD v0 20100105//EN" "tax-treatment-NSO.dtd">
<tp:taxon-treatment xmlns:tp="http://www.plazi.org/taxpub"><tp:treatment-meta><mixed-citation publication-type="journal"><person-group><name><surname>Yonow</surname><given-names>Nathalie</given-names></name></person-group><article-title>Opisthobranchs from the western Indian Ocean, with descriptions of two new species and ten new records (Mollusca, Gastropoda)</article-title><source>Zookeys</source><day>22</day><month>5</month><year>2012</year><volume>2012</volume><issue>197</issue><fpage>1</fpage><lpage>130</lpage><pub-id pub-id-type="doi">10.3897/zookeys.197.1728</pub-id></mixed-citation></tp:treatment-meta><tp:nomenclature><tp:taxon-name>
                        <tp:taxon-name-part taxon-name-part-type="genus">Phyllidiella</tp:taxon-name-part>
                        <tp:taxon-name-part taxon-name-part-type="species">rudmani</tp:taxon-name-part>
                    <object-id xmlns:xlink="http://www.w3.org/1999/xlink" xlink:type="simple">http://species-id.net/wiki/Phyllidiella_rudmani</object-id>
								</tp:taxon-name><tp:taxon-authority>Brunckhorst, 1993</tp:taxon-authority><xref ref-type="fig" rid="F23">Fig. 23</xref><xref ref-type="fig" rid="F99">Plate 70</xref><tp:nomenclature-citation-list><tp:nomenclature-citation><tp:taxon-name>Phyllidiella rudmani</tp:taxon-name><comment> Brunckhorst, 1993: 62; fig. 29d, pl. 7C, D (SW Thailand + Pacific); <xref ref-type="bibr" rid="B102">Yonow 1996</xref>: 504, fig. 11A-G (Maldives).</comment></tp:nomenclature-citation></tp:nomenclature-citation-list></tp:nomenclature><tp:treatment-sec sec-type="Material"><title>Material.</title><p>Maldives: 10 × 3 mm alive (NY-11a), Nakatcha Tila, North Malé Atoll, 20 m depth, 12 May 1990, leg. N Yonow.</p></tp:treatment-sec><tp:treatment-sec sec-type="Description"><title>Description/Distribution.</title><p>This juvenile specimen has identical marking to adult specimens, white with two black lines; dorsum completely smooth, tubercles not yet developed and spicules clearly visible in skin (<xref ref-type="fig" rid="F23">Fig. 23A</xref>). Ventrally, minute tentacles same shape as in adults (<xref ref-type="bibr" rid="B102">Yonow 1996</xref>, figs. 11C, D), but no black pigment (Fig. 23B); gills and crevice between foot and hyponotum still black. <italic><tp:taxon-name>Phyllidiella rudmani</tp:taxon-name></italic> has a wide distribution from the eastern Indian Ocean to Japan in the western Pacific; it is currently only known from the Maldives in the central Indian Ocean.</p><fig id="F23" position="float" orientation="portrait"><label>Figure 23.</label><caption><p><italic><tp:taxon-name>Phyllidiella rudmani</tp:taxon-name></italic>, juvenile 10 mm specimen <bold>A</bold> dorsal view showing black markings, lack of tubercles, and spicule arrangement <bold>B</bold> ventral view showing propodium, head, and oral tentacles.</p></caption><graphic xmlns:xlink="http://www.w3.org/1999/xlink" xlink:href="ZooKeys-197-001-g023.jpg" position="float" orientation="portrait" xlink:type="simple"/></fig></tp:treatment-sec><tp:treatment-sec><!--Section generated to contain objects referenced in tp:taxon-treatment.--><fig id="F99" position="float" orientation="portrait"><label>Plate 70.</label><caption><p><italic><tp:taxon-name>Phyllidiella rudmani</tp:taxon-name></italic>, 35 mm, Maldives, photo: N Yonow (spcm in Yonow 1996).</p></caption><graphic xmlns:xlink="http://www.w3.org/1999/xlink" xlink:href="ZooKeys-197-001-g099.jpg" position="float" orientation="portrait" xlink:type="simple"/></fig></tp:treatment-sec><ref-list><ref id="B102"><mixed-citation xmlns:xlink="http://www.w3.org/1999/xlink" xlink:type="simple"><person-group><name name-style="western"><surname>Yonow</surname><given-names>N</given-names></name></person-group> (<year>1996</year>)<article-title> Systematic revision of the family Phyllidiidae in the Indian Ocean Province: Part 1 (Opisthobranchia: Nudibranchia: Doridoidea).</article-title><source>Journal of Conchology </source><volume>35</volume> (<issue>6</issue>): <fpage>483</fpage>-<lpage>516</lpage>.</mixed-citation></ref></ref-list></tp:taxon-treatment>
