# Supplementary material for: Opisthobranchs from the western Indian Ocean, with descriptions of two new species and ten new records (Mollusca, Gastropoda)
Source: Zookeys. 2012 May 22;(197):1–130. doi: 10.3897/zookeys.197.1728 (PMC3376724; doi:10.3897/zookeys.197.1728)
Supplement: XML Treatment for Phyllidiella striata [file zookeys.197.1728-treatment64.xml]

<!DOCTYPE tp:taxon-treatment
  PUBLIC "-//TaxonX//DTD Taxonomic Treatment Publishing DTD v0 20100105//EN" "tax-treatment-NSO.dtd">
<tp:taxon-treatment xmlns:tp="http://www.plazi.org/taxpub"><tp:treatment-meta><mixed-citation publication-type="journal"><person-group><name><surname>Yonow</surname><given-names>Nathalie</given-names></name></person-group><article-title>Opisthobranchs from the western Indian Ocean, with descriptions of two new species and ten new records (Mollusca, Gastropoda)</article-title><source>Zookeys</source><day>22</day><month>5</month><year>2012</year><volume>2012</volume><issue>197</issue><fpage>1</fpage><lpage>130</lpage><pub-id pub-id-type="doi">10.3897/zookeys.197.1728</pub-id></mixed-citation></tp:treatment-meta><tp:nomenclature><tp:taxon-name>
                        <tp:taxon-name-part taxon-name-part-type="genus">Phyllidiella</tp:taxon-name-part>
                        <tp:taxon-name-part taxon-name-part-type="species">striata</tp:taxon-name-part>
                    <object-id xmlns:xlink="http://www.w3.org/1999/xlink" xlink:type="simple">http://species-id.net/wiki/Phyllidiella_striata</object-id>
								</tp:taxon-name><tp:taxon-authority>(Bergh, 1889)</tp:taxon-authority><xref ref-type="fig" rid="F24">Fig. 24</xref><xref ref-type="fig" rid="F100">, Plate 71</xref><tp:nomenclature-citation-list><tp:nomenclature-citation><tp:taxon-name>Phyllidiopsis striata</tp:taxon-name><comment> Bergh, 1889: 866, pl. 84 figs. 23, 24 (SW Thailand); Eliot 1906a: 563 (Maldives).</comment></tp:nomenclature-citation><tp:nomenclature-citation><tp:taxon-name>Phyllidia nobilis</tp:taxon-name><comment>. – <xref ref-type="bibr" rid="B22">Edmunds 1972</xref>: 79 (part), fig. 3A, F (Seychelles) (non <italic><tp:taxon-name>Phyllidiella nobilis</tp:taxon-name></italic> Bergh).</comment></tp:nomenclature-citation><tp:nomenclature-citation><tp:taxon-name>Phyllidia empelia</tp:taxon-name><comment> Yonow, 1984: 223, figs. 6, 7B, 8A, B (Sri Lanka).</comment></tp:nomenclature-citation><tp:nomenclature-citation><tp:taxon-name>Phyllidia mediocris</tp:taxon-name><comment> Yonow &amp; Hayward, 1991: 20, figs. 11C-E, 13A (Mauritius).</comment></tp:nomenclature-citation><tp:nomenclature-citation><tp:taxon-name>Phyllidiella striata</tp:taxon-name><comment>. – <xref ref-type="bibr" rid="B108">Yonow et al. 2002</xref>: 866, figs. 16f, 17b, 18a (Chagos).</comment></tp:nomenclature-citation></tp:nomenclature-citation-list></tp:nomenclature><tp:treatment-sec sec-type="Material"><title>Material.</title><p>Maldives: 22 × 11 mm pres., Gan, Maldives Island Expedition, 20 m depth, 28 July 1964, leg. PSD (NHMUK ref. no. M/01/0); 45 × 11 mm (NY-2, “tuberculate ridges, grey oral tentacles with grooves”), Blue Cave, North Malé Atoll, 25 m depth, 11 May 1990, leg. N Yonow; 47 × 9 mm (NY-9), Nakatcha Tila, North Malé Atoll, 27 m depth, 12 May 1990, leg. N Yonow; 26 × 10 mm (NY-17), Nakatcha Kura Tila, North Malé Atoll, 12 m depth, 12 May 1990, leg. N Yonow; three specimens 20 × 7 mm, 21 × 7 mm, and 22 × 8 mm (NY-20, 21, 22, “sole grey cf. <italic>rosans</italic> black”), Rasfaree Outer Reef, North Malé Atoll, 27 m depth, 13 May 1990, leg. N Yonow; four specimens 34 × 10 mm (NY-25, “broken crests, 2 rings, ring around anus, grey oral tentacles”), 34 × 13 mm (NY-26,<!--PageBreak--> “similar to NY-25 but crests more continuous, distinctly elongated”), 21 × 6 mm (NY-28, “median line + laterals + ring, metapodium with black median line, oral tentacles grey with black tip,”), 16 × 4 mm (NY-29, “black with broken med + laterals + 1 ring tubercles, oral tentacles grey pink”), Kuramathi, Rasdhu Atoll, 20 m depth, 13 May 1990, leg. N Yonow; six specimens 30 × 10 mm (NY- 48), 24 × 7 mm (NY- 50), 20 × 5 mm (NY- 56), 23 × 6 mm (NY- 57), 33 × 10 mm (NY- 58), 11 × 5 mm (NY- 66, “black with median + 2 lateral + 1 ring, pink tubercular crests”), Kandholudhu Tila, Ari Atoll, 10 m depth, 15 May 1990, leg. N Yonow; three specimens all pres. 16 × 10 mm (bent), 22 × 10 mm, 25 × 8 mm (NY dive 11, “pink &amp; black crested”), Kandholudhu fringing reef, Ari Atoll, max 25 m depth, 15 May 1990, leg. N Yonow; three specimens pres. 22 × 8 mm bent, 22 × 10 mm curled, 25 × 10 mm (NY dive 12), Maayafushi fringing reef, Ari Atoll, max 30 m depth, 16 May 1990, leg. N Yonow; two specimens 26 × 10 mm (NY-104, “pink crested”) and 12 × 6 mm (NY-105), Maaya Tila, Ari Atoll, 11 m depth, 18 May 1990, leg. N Yonow; 15 × 7 mm pres. (NY-108), Toroca, Ari Atoll, 10 m depth,19 May 1990, leg. N Yonow; 24 × 10 mm (NY-127), Maayafushi House Reef, Ari Atoll, 46 m depth, 22 May 1990, leg. N Yonow; 24 × 10 mm (NY-141), Small Banana Reef, North Malé Atoll, 25 m depth, 10 January 1991, leg. N Yonow; 20 × 7 mm (NY-147), Felidhoo House Reef, Fulidhoo Atoll, 20 m depth, 12 January 1991, leg. N Yonow; two specimens 24 × 18 mm (NY-149) and 24 × 7 mm (NY-150, “pink crested, 2 rings, smelly &amp; exuded slime”), Fulidhoo House Reef, Felidhoo Atoll, 20 m depth, 12 January 1991, leg. N Yonow; 25 × 10 mm (NY-179, “pink crested”), Dhageti Tila, Ari Atoll, less than 17 m depth, 16 Jan 1991, leg. N Yonow; four specimens 40 × 13 mm (NY-199), 40 × 13 mm (NY-200), 25 × 10 mm (NY-201), 35 × 14 mm (NY-202), Bathala Faro, Ari Atoll, 15 m depth, 17 January 1991, leg. N Yonow; two specimens pres. 17 × 7 mm and 18 × 8 mm (NY dive 42, “pink broken crested”), Maaya Tila, Ari Atoll, 33 m depth, 18 January 1991, leg. N Yonow; 45 × 17 mm (NY-203, “pink broken crested”), Maayafushi lagoon, Ari Atoll, 22 m depth, 18 Jan 1991, leg. N Yonow; 13 × 5 mm (NY-205, “pink crested”), Bodhu Fahlu, Ari Atoll, 15 m depth, 19 Jan 1991, leg. N Yonow; 30 mm length (SH-6, “3 broken median lines, edge of mantle white”), Huravalhi Reef, Lhaviyani Atoll, 20 m depth, 1 March 1991, leg. S Harwood; 18 × 8 mm pres. (SH-55), Foteo West Reef, Felidhoo Atoll, 20 m depth, 25 April 1991, leg. S Harwood; 12 × 7 mm pres., Naifaro House Reef, Lhaviyani Atoll, 29 m depth, 3 November 1991, leg. H Debelius; 16 mm, Bathala Island, Ari Atoll, 10 m depth, 27 July 1995, leg. SG Buttress &amp; RC Anderson; numerous individuals photographed &amp; measured but not preserved, 13-35 mm, Maldives Expedition, N Yonow (see above and Yonow 1994, 1996) and 1986-1999, J Hinterkircher. – Christmas Island: 15 × 8 mm preserved (NHMUK 1899.5.26.13), Flying Fish Cove, leg. Sir J Murray (Andrews).</p></tp:treatment-sec><tp:treatment-sec sec-type="Remarks"><title>Remarks.</title><p>The recognition of Bergh’s species by Yonow et al. (2002) is further supported by these 45 specimens from the Maldives and Christmas Island. The Maldives appears to be a real hot spot for phyllidiid nudibranchs, supporting at least one endemic species (<italic><tp:taxon-name>Phyllidia koehleri</tp:taxon-name></italic>, p. 61) and vast numbers of <italic><tp:taxon-name>Phyllidiella striata</tp:taxon-name></italic> and <italic><tp:taxon-name>Phyllidiella rosans</tp:taxon-name></italic> (see above). <italic><tp:taxon-name>Phyllidiella striata</tp:taxon-name></italic> is most similar to <italic><tp:taxon-name>Phyllidiella rosans</tp:taxon-name></italic>, but the (usually) broken dorsal ridges which are angled behind the rhinophores, which form a circle in front of the rhinophores, and which form a circle around the anus are charac<!--PageBreak-->teristic (<xref ref-type="fig" rid="F100">Plate 71</xref>). Additionally, the two species differ ventrally, with <italic><tp:taxon-name>Phyllidiella striata</tp:taxon-name></italic> lacking the black pigmentation on the foot and oral tentacles (compare <xref ref-type="fig" rid="F22">Fig. 22</xref> and <xref ref-type="fig" rid="F24">Fig. 24</xref>). <italic><tp:taxon-name>Phyllidiella striata</tp:taxon-name></italic> ranges from 13-35 mm while <italic><tp:taxon-name>Phyllidiella rosans</tp:taxon-name></italic> is usually larger, measuring up to 52 mm (p. 67) and is much darker ventrally.</p><fig id="F24" position="float" orientation="portrait"><label>Figure 24.</label><caption><p><italic><tp:taxon-name>Phyllidiella striata</tp:taxon-name></italic>, 35 mm (NY-202), view of propodium, head, and oral tentacles.</p></caption><graphic xmlns:xlink="http://www.w3.org/1999/xlink" xlink:href="ZooKeys-197-001-g024.jpg" position="float" orientation="portrait" xlink:type="simple"/></fig></tp:treatment-sec><tp:treatment-sec><!--Section generated to contain objects referenced in tp:taxon-treatment.--><fig id="F100" position="float" orientation="portrait"><label>Plate 71.</label><caption><p><italic><tp:taxon-name>Phyllidiella striata</tp:taxon-name></italic>, 20 mm, Maldives, photo: N Yonow.</p></caption><graphic xmlns:xlink="http://www.w3.org/1999/xlink" xlink:href="ZooKeys-197-001-g100.jpg" position="float" orientation="portrait" xlink:type="simple"/></fig><fig id="F22" position="float" orientation="portrait"><label>Figure 22.</label><caption><p><italic><tp:taxon-name>Phyllidiella rosans</tp:taxon-name></italic>, 42 mm (NY dive 42), view of propodium, head, and black pigment on oral tentacles.</p></caption><graphic xmlns:xlink="http://www.w3.org/1999/xlink" xlink:href="ZooKeys-197-001-g022.jpg" position="float" orientation="portrait" xlink:type="simple"/></fig></tp:treatment-sec><ref-list><ref id="B22"><mixed-citation xmlns:xlink="http://www.w3.org/1999/xlink" xlink:type="simple"><person-group><name name-style="western"><surname>Edmunds</surname><given-names>M</given-names></name></person-group> (<year>1972</year>)<article-title> Opisthobranchiate Mollusca from the Seychelles, Tanzania, and the Congo, now in the Tervuren Museum.</article-title><source>Revue Zoologie Botanie Africaines </source><volume>85</volume>(<issue>1–2</issue>): <fpage>67</fpage>-<lpage>92</lpage>.</mixed-citation></ref><ref id="B108"><mixed-citation xmlns:xlink="http://www.w3.org/1999/xlink" xlink:type="simple"><person-group><name name-style="western"><surname>Yonow</surname><given-names>N</given-names></name><name name-style="western"><surname>Anderson</surname><given-names>RC</given-names></name><name name-style="western"><surname>Buttress</surname><given-names>SG</given-names></name></person-group> (<year>2002</year>)<article-title> Opisthobranch molluscs from the Chagos  Archipelago, Central Indian Ocean.</article-title><source>Journal of Natural History </source><volume>36</volume>: <fpage>831</fpage>-<lpage>882</lpage>. doi: <ext-link ext-link-type="uri" xlink:href="http://dx.doi.org/10.1080/00222930110039161" xlink:type="simple">10.1080/00222930110039161</ext-link></mixed-citation></ref></ref-list></tp:taxon-treatment>
