# Supplementary material for: Opisthobranchs from the western Indian Ocean, with descriptions of two new species and ten new records (Mollusca, Gastropoda)
Source: Zookeys. 2012 May 22;(197):1–130. doi: 10.3897/zookeys.197.1728 (PMC3376724; doi:10.3897/zookeys.197.1728)
Supplement: XML Treatment for Phyllidiella zeylanica [file zookeys.197.1728-treatment65.xml]

<!DOCTYPE tp:taxon-treatment
  PUBLIC "-//TaxonX//DTD Taxonomic Treatment Publishing DTD v0 20100105//EN" "tax-treatment-NSO.dtd">
<tp:taxon-treatment xmlns:tp="http://www.plazi.org/taxpub"><tp:treatment-meta><mixed-citation publication-type="journal"><person-group><name><surname>Yonow</surname><given-names>Nathalie</given-names></name></person-group><article-title>Opisthobranchs from the western Indian Ocean, with descriptions of two new species and ten new records (Mollusca, Gastropoda)</article-title><source>Zookeys</source><day>22</day><month>5</month><year>2012</year><volume>2012</volume><issue>197</issue><fpage>1</fpage><lpage>130</lpage><pub-id pub-id-type="doi">10.3897/zookeys.197.1728</pub-id></mixed-citation></tp:treatment-meta><tp:nomenclature><tp:taxon-name>
                        <tp:taxon-name-part taxon-name-part-type="genus">Phyllidiella</tp:taxon-name-part>
                        <tp:taxon-name-part taxon-name-part-type="species">zeylanica</tp:taxon-name-part>
                    <object-id xmlns:xlink="http://www.w3.org/1999/xlink" xlink:type="simple">http://species-id.net/wiki/Phyllidiella_zeylanica</object-id>
								</tp:taxon-name><tp:taxon-authority>(Kelaart, 1858)</tp:taxon-authority><xref ref-type="fig" rid="F101">Plates 72</xref><xref ref-type="fig" rid="F102">, 73</xref><tp:nomenclature-citation-list><tp:nomenclature-citation><tp:taxon-name>Phyllidia zeylanica</tp:taxon-name><comment> Kelaart, 1858: 120 (Sri Lanka).</comment></tp:nomenclature-citation><tp:nomenclature-citation><tp:taxon-name>Phyllidiella zeylanica</tp:taxon-name><comment>. – <xref ref-type="bibr" rid="B102">Yonow 1996</xref>: 502, figs. 10A-G (Maldives, Seychelles, SW Thailand, Christmas Island) and references therein; <xref ref-type="bibr" rid="B108">Yonow et al. 2002</xref>: 868, fig. 191 (Chagos); <xref ref-type="bibr" rid="B2">Apte 2009</xref>: 172, fig. 2x (Laccadive Islands); <xref ref-type="bibr" rid="B59">Matwal and Joshi 2011</xref>: 1951, image 1 (western India).</comment></tp:nomenclature-citation></tp:nomenclature-citation-list></tp:nomenclature><tp:treatment-sec sec-type="Material"><title>Material.</title><p>Seychelles: 30 × 15 mm (PK-Y), off Ade’s house, Lilôt, NW Mahé, 10 April 1992, leg. P Kemp; photos of three individuals, Lilôt, NW Mahé, 1988–1989, P Kemp. – Maldives: photos of several individuals, 20–25 mm, March 1997, March 1998, March 1999, J Hinterkircher. – Sri Lanka: photos of one individual, Unawatuna, S of Galle, 26 December 2010, S Kahlbrock.</p></tp:treatment-sec><tp:treatment-sec><!--Section generated to contain objects referenced in tp:taxon-treatment.--><fig id="F101" position="float" orientation="portrait"><label>Plate 72.</label><caption><p><italic><tp:taxon-name>Phyllidiella zeylanica</tp:taxon-name></italic>, Maldives, photo: J Hinterkircher (no spcm).</p></caption><graphic xmlns:xlink="http://www.w3.org/1999/xlink" xlink:href="ZooKeys-197-001-g101.jpg" position="float" orientation="portrait" xlink:type="simple"/></fig><fig id="F102" position="float" orientation="portrait"><label>Plate 73.</label><caption><p><italic><tp:taxon-name>Phyllidiella zeylanica</tp:taxon-name></italic>, 38 mm, Maldives, photo: H Debelius (spcm in Yonow 1996).</p></caption><graphic xmlns:xlink="http://www.w3.org/1999/xlink" xlink:href="ZooKeys-197-001-g102.jpg" position="float" orientation="portrait" xlink:type="simple"/></fig></tp:treatment-sec><ref-list><ref id="B102"><mixed-citation xmlns:xlink="http://www.w3.org/1999/xlink" xlink:type="simple"><person-group><name name-style="western"><surname>Yonow</surname><given-names>N</given-names></name></person-group> (<year>1996</year>)<article-title> Systematic revision of the family Phyllidiidae in the Indian Ocean Province: Part 1 (Opisthobranchia: Nudibranchia: Doridoidea).</article-title><source>Journal of Conchology </source><volume>35</volume> (<issue>6</issue>): <fpage>483</fpage>-<lpage>516</lpage>.</mixed-citation></ref><ref id="B108"><mixed-citation xmlns:xlink="http://www.w3.org/1999/xlink" xlink:type="simple"><person-group><name name-style="western"><surname>Yonow</surname><given-names>N</given-names></name><name name-style="western"><surname>Anderson</surname><given-names>RC</given-names></name><name name-style="western"><surname>Buttress</surname><given-names>SG</given-names></name></person-group> (<year>2002</year>)<article-title> Opisthobranch molluscs from the Chagos  Archipelago, Central Indian Ocean.</article-title><source>Journal of Natural History </source><volume>36</volume>: <fpage>831</fpage>-<lpage>882</lpage>. doi: <ext-link ext-link-type="uri" xlink:href="http://dx.doi.org/10.1080/00222930110039161" xlink:type="simple">10.1080/00222930110039161</ext-link></mixed-citation></ref><ref id="B2"><mixed-citation xmlns:xlink="http://www.w3.org/1999/xlink" xlink:type="simple"><person-group><name name-style="western"><surname>Apte</surname><given-names>D</given-names></name></person-group> (<year>2009</year>)<article-title> Opisthobranch fauna of Lakshadweep Islands, India, with 52 new records to Lakshadweep and 40 new records to India: part 1.</article-title><source>Journal Bombay Natural History Society </source><volume>106</volume> (<issue>2</issue>): <fpage>162</fpage>-<lpage>175</lpage>.</mixed-citation></ref><ref id="B59"><mixed-citation xmlns:xlink="http://www.w3.org/1999/xlink" xlink:type="simple"><person-group><name name-style="western"><surname>Matwal</surname><given-names>M</given-names></name><name name-style="western"><surname>Joshi</surname><given-names>D</given-names></name></person-group> (<year>2011</year>)<source> Record of <italic>Phyllidiella zeylanica</italic> (Mollusca: Gastropoda: Opisthobranchia) after 42 years from Gujarat, India. Journal of Threatened Taxa 3 (7): 1951–1954 <ext-link ext-link-type="uri" xlink:href="http://threatenedtaxa.org/ZooPrintJournal/2011/July/o276926vii111951-1954.pdf" xlink:type="simple">http://threatenedtaxa.org/ZooPrintJournal/2011/July/o276926vii111951-1954.pdf</ext-link></source></mixed-citation></ref></ref-list></tp:taxon-treatment>
