# Supplementary material for: Opisthobranchs from the western Indian Ocean, with descriptions of two new species and ten new records (Mollusca, Gastropoda)
Source: Zookeys. 2012 May 22;(197):1–130. doi: 10.3897/zookeys.197.1728 (PMC3376724; doi:10.3897/zookeys.197.1728)
Supplement: XML Treatment for Phyllidiopsis gemmata [file zookeys.197.1728-treatment66.xml]

<!DOCTYPE tp:taxon-treatment
  PUBLIC "-//TaxonX//DTD Taxonomic Treatment Publishing DTD v0 20100105//EN" "tax-treatment-NSO.dtd">
<tp:taxon-treatment xmlns:tp="http://www.plazi.org/taxpub"><tp:treatment-meta><mixed-citation publication-type="journal"><person-group><name><surname>Yonow</surname><given-names>Nathalie</given-names></name></person-group><article-title>Opisthobranchs from the western Indian Ocean, with descriptions of two new species and ten new records (Mollusca, Gastropoda)</article-title><source>Zookeys</source><day>22</day><month>5</month><year>2012</year><volume>2012</volume><issue>197</issue><fpage>1</fpage><lpage>130</lpage><pub-id pub-id-type="doi">10.3897/zookeys.197.1728</pub-id></mixed-citation></tp:treatment-meta><tp:nomenclature><tp:taxon-name>
                        <tp:taxon-name-part taxon-name-part-type="genus">Phyllidiopsis</tp:taxon-name-part>
                        <tp:taxon-name-part taxon-name-part-type="species">gemmata</tp:taxon-name-part>
                    <object-id xmlns:xlink="http://www.w3.org/1999/xlink" xlink:type="simple">http://species-id.net/wiki/Phyllidiopsis_gemmata</object-id>
								</tp:taxon-name><tp:taxon-authority>(Pruvot-Fol, 1957)</tp:taxon-authority><xref ref-type="fig" rid="F25">Fig. 25</xref><xref ref-type="fig" rid="F103">, Plate 74</xref><tp:nomenclature-citation-list><tp:nomenclature-citation><tp:taxon-name>Phyllidia gemmata</tp:taxon-name><comment> Pruvot-Fol, 1957: 121, figs. 50–53, pl. 1 figs. v, vi (no locality, NHMUK).</comment></tp:nomenclature-citation><tp:nomenclature-citation><tp:taxon-name>Phyllidiopsis gemmata</tp:taxon-name><comment>. – <xref ref-type="bibr" rid="B12">Brunckhorst 1993</xref>: 65, pl. 7H (La Réunion and Thailand).</comment></tp:nomenclature-citation></tp:nomenclature-citation-list></tp:nomenclature><tp:treatment-sec sec-type="Material"><title>Material.</title><p>Maldives: 33 × 15 mm pres. (NY-35), Maayafushi Tila, Ari Atoll, 23 m depth, 14 May 1990, leg. N Yonow (“white with 4 black lines, sole pale grey/white, foot extends beyond margin, has black line dorsally”); photographs of one individual, Maayafushi, South Malé Atoll, March 1997, J Hinterkircher.</p></tp:treatment-sec><tp:treatment-sec sec-type="Description"><title>Description.</title><p>Living specimen very white and grey with two longitudinal black lines on each side of centre; each pair meets in front of its respective rhinophore. Outer black lines additionally meet posteriorly beyond anus and extend to mantle margin. Tubercles small and simple, although they may occur in clusters along tuberculate lines. Anus located on a tubercle, and was extended in life. Sole pale grey to white but top of foot with black line.</p><p>In preservative, specimen is distinctive: relaxed, with a very broad but thin mantle skirt. Central tubercles bead-like, arranged in three longitudinal lines; median one<!--PageBreak--> several tubercles wide. Skirt has scattered tubercles arranged neither in groups nor in lines. Anterior margin of foot narrow with thickened edge. Head distinctive, forming a “funnel” below broad fused oral tentacles, difficult to see in <xref ref-type="fig" rid="F25">Fig. 25</xref> (but similar to <italic><tp:taxon-name>Phyllidiella zeylanica</tp:taxon-name></italic>); gills and head white in preserved material.</p><fig id="F25" position="float" orientation="portrait"><label>Figure 25.</label><caption><p><italic><tp:taxon-name>Phyllidiopsis gemmata</tp:taxon-name></italic>, 33 mm (NY-35), view of propodium, head, and oral tentacles.</p></caption><graphic xmlns:xlink="http://www.w3.org/1999/xlink" xlink:href="ZooKeys-197-001-g025.jpg" position="float" orientation="portrait" xlink:type="simple"/></fig></tp:treatment-sec><tp:treatment-sec sec-type="Remarks"><title>Remarks.</title><p>There appear to be very few records of this species in the literature: the species identified as <italic><tp:taxon-name>Phyllidia</tp:taxon-name></italic> cf.<italic> gemmata</italic> by <xref ref-type="bibr" rid="B52">Lin (1983)</xref>, although listed as such by <xref ref-type="bibr" rid="B12">Brunckhorst (1993)</xref>, does not appear to be a species of <italic><tp:taxon-name>Phyllidiopsis</tp:taxon-name></italic>: the oral tentacles are the shape of those of species belonging to the genera <italic><tp:taxon-name>Phyllidia</tp:taxon-name></italic> and <italic><tp:taxon-name>Phyllidiella</tp:taxon-name></italic>, separated and long; the shape of the oral tentacles and the three dorsal ridges are more characteristic of <italic><tp:taxon-name>Phyllidia varicosa</tp:taxon-name></italic> or <italic><tp:taxon-name>Phyllidia alyta</tp:taxon-name></italic> although there is apparently no black line on the sole of the foot. Larger specimens of <italic><tp:taxon-name>Phyllidia gemmata</tp:taxon-name></italic> have perpendicular short black lines on the skirt (<xref ref-type="bibr" rid="B68">Pruvot-Fol 1957</xref>, <xref ref-type="bibr" rid="B12">Brunckhorst 1993</xref>, <ext-link xmlns:xlink="http://www.w3.org/1999/xlink" ext-link-type="uri" xlink:href="http://seaslugs.free.fr/nudibranche/a_intro.htm" xlink:type="simple">http://seaslugs.free.fr/nudibranche/a_intro.htm</ext-link>).</p></tp:treatment-sec><tp:treatment-sec><!--Section generated to contain objects referenced in tp:taxon-treatment.--><fig id="F103" position="float" orientation="portrait"><label>Plate 74.</label><caption><p><italic><tp:taxon-name>Phyllidiopsis gemmata</tp:taxon-name></italic>, Maldives, photo: J Hinterkircher (no spcm).</p></caption><graphic xmlns:xlink="http://www.w3.org/1999/xlink" xlink:href="ZooKeys-197-001-g103.jpg" position="float" orientation="portrait" xlink:type="simple"/></fig></tp:treatment-sec><ref-list><ref id="B12"><mixed-citation xmlns:xlink="http://www.w3.org/1999/xlink" xlink:type="simple"><person-group><name name-style="western"><surname>Brunckhorst</surname><given-names>DJ</given-names></name></person-group> (<year>1993</year>)<article-title> The systematics and phylogeny of phyllidiid nudibranchs (Doridoidea). Records Australian Museum suppl.</article-title><volume>16</volume>: <fpage>1</fpage>-<lpage>107</lpage>.</mixed-citation></ref><ref id="B52"><mixed-citation xmlns:xlink="http://www.w3.org/1999/xlink" xlink:type="simple"><person-group><name name-style="western"><surname>Lin</surname><given-names>G</given-names></name></person-group> (<year>1983</year>)<article-title> A study on the genus <italic>Phyllidia</italic> (Opisthobranchia) in China.</article-title><source>Tropic Oceanology </source><volume>2</volume> (<issue>2</issue>): <fpage>148</fpage>-<lpage>153</lpage>.</mixed-citation></ref><ref id="B68"><mixed-citation xmlns:xlink="http://www.w3.org/1999/xlink" xlink:type="simple"><person-group><name name-style="western"><surname>Pruvot-Fol</surname><given-names>A</given-names></name></person-group> (<year>1957</year>)<source> Révision de la famille des Phyllidiadae. Journal de Conchyliologie 97:  104–135.</source></mixed-citation></ref></ref-list></tp:taxon-treatment>
