# Supplementary material for: Opisthobranchs from the western Indian Ocean, with descriptions of two new species and ten new records (Mollusca, Gastropoda)
Source: Zookeys. 2012 May 22;(197):1–130. doi: 10.3897/zookeys.197.1728 (PMC3376724; doi:10.3897/zookeys.197.1728)
Supplement: XML Treatment for Phyllidiopsis krempfi [file zookeys.197.1728-treatment67.xml]

<!DOCTYPE tp:taxon-treatment
  PUBLIC "-//TaxonX//DTD Taxonomic Treatment Publishing DTD v0 20100105//EN" "tax-treatment-NSO.dtd">
<tp:taxon-treatment xmlns:tp="http://www.plazi.org/taxpub"><tp:treatment-meta><mixed-citation publication-type="journal"><person-group><name><surname>Yonow</surname><given-names>Nathalie</given-names></name></person-group><article-title>Opisthobranchs from the western Indian Ocean, with descriptions of two new species and ten new records (Mollusca, Gastropoda)</article-title><source>Zookeys</source><day>22</day><month>5</month><year>2012</year><volume>2012</volume><issue>197</issue><fpage>1</fpage><lpage>130</lpage><pub-id pub-id-type="doi">10.3897/zookeys.197.1728</pub-id></mixed-citation></tp:treatment-meta><tp:nomenclature><tp:taxon-name>
                        <tp:taxon-name-part taxon-name-part-type="genus">Phyllidiopsis</tp:taxon-name-part>
                        <tp:taxon-name-part taxon-name-part-type="species">krempfi</tp:taxon-name-part>
                    <object-id xmlns:xlink="http://www.w3.org/1999/xlink" xlink:type="simple">http://species-id.net/wiki/Phyllidiopsis_krempfi</object-id>
								</tp:taxon-name><tp:taxon-authority>Pruvot-Fol, 1957</tp:taxon-authority><xref ref-type="fig" rid="F26">Fig. 26</xref><xref ref-type="fig" rid="F104">, Plate 75</xref><tp:nomenclature-citation-list><tp:nomenclature-citation><tp:taxon-name>Phyllidiopsis krempfi</tp:taxon-name><comment> Pruvot-Fol, 1957: 120, figs. 41–49, pl. 1 figs. 7, 8 (Viet-Nam); Brunckhorst, 1993: 66, fig. 29E, pl. 8A (southwest Thailand); Domínguezet al. 2007: 101, figs. 1E-F, 9 (Papua New Guinea).</comment></tp:nomenclature-citation></tp:nomenclature-citation-list></tp:nomenclature><tp:treatment-sec sec-type="Material"><title>Material.</title><p>Maldives: 35 mm (SH-49), Fulidhoo Reef, Felidhoo Atoll, 21 April 1991, leg. S Harwood. – Sri Lanka: 40 × 20 mm pres., near Pigeon Island, Nilaveli, Trincomalee, 11 March 1995, leg. SG Buttress &amp; RC Anderson.</p></tp:treatment-sec><tp:treatment-sec sec-type="Description"><title>Description.</title><p>Sri Lankan and Maldives specimens bear large compound tubercles centrally, as well as on extended mantle skirt. Pair of black lines meets in V-shape in <!--PageBreak-->front of rhinophores (<xref ref-type="fig" rid="F26">Fig. 26A</xref>) and extends to margin; posteriorly, they normally do not meet but bend outwards near the level of the anus and extend to the mantle margin. Traces of black in between central tubercles, as well as spots and streaks on skirt. Anus protrudes in preserved specimens, located on edge of last tubercular cluster. Gills grey, fused oral tentacles with black tips (<xref ref-type="fig" rid="F26">Fig. 26B</xref>). Digestive anatomy typical of genus (<xref ref-type="fig" rid="F26">Fig. 26C</xref>).</p><fig id="F26" position="float" orientation="portrait"><label>Figure 26.</label><caption><p><italic><tp:taxon-name>Phyllidiopsis krempfi</tp:taxon-name></italic>, 40 mm pres. specimen <bold>A</bold> close-up view of rhinophores and rhino-tubercles <bold>B</bold> ventral view of propodium, head, and rounded oral tentacles with black tips <bold>C</bold> digestive anatomy.</p></caption><graphic xmlns:xlink="http://www.w3.org/1999/xlink" xlink:href="ZooKeys-197-001-g026.jpg" position="float" orientation="portrait" xlink:type="simple"/></fig></tp:treatment-sec><tp:treatment-sec sec-type="Distribution"><title>Distribution.</title><p>These records from the Maldives and Sri Lanka are the first records of this species for the western Indian Ocean; it is better known in the western Pacific, where it is larger and more complex: the tubercles become so compound that the longitudinal black lines are almost lost. In the Indian Ocean, it is one of the larger pink species with numerous compound tubercles bearing black lines which always meet in a V-shape in front of the rhinophores.<!--PageBreak--></p></tp:treatment-sec><tp:treatment-sec><!--Section generated to contain objects referenced in tp:taxon-treatment.--><fig id="F104" position="float" orientation="portrait"><label>Plate 75.</label><caption><p><italic><tp:taxon-name>Phyllidiopsis krempfi</tp:taxon-name></italic>, 40 mm pres., Sri Lanka, photo: RC Anderson.</p></caption><graphic xmlns:xlink="http://www.w3.org/1999/xlink" xlink:href="ZooKeys-197-001-g104.jpg" position="float" orientation="portrait" xlink:type="simple"/></fig></tp:treatment-sec></tp:taxon-treatment>
