# Supplementary material for: Opisthobranchs from the western Indian Ocean, with descriptions of two new species and ten new records (Mollusca, Gastropoda)
Source: Zookeys. 2012 May 22;(197):1–130. doi: 10.3897/zookeys.197.1728 (PMC3376724; doi:10.3897/zookeys.197.1728)
Supplement: XML Treatment for Phyllidiopsis sphingis [file zookeys.197.1728-treatment69.xml]

<!DOCTYPE tp:taxon-treatment
  PUBLIC "-//TaxonX//DTD Taxonomic Treatment Publishing DTD v0 20100105//EN" "tax-treatment-NSO.dtd">
<tp:taxon-treatment xmlns:tp="http://www.plazi.org/taxpub"><tp:treatment-meta><mixed-citation publication-type="journal"><person-group><name><surname>Yonow</surname><given-names>Nathalie</given-names></name></person-group><article-title>Opisthobranchs from the western Indian Ocean, with descriptions of two new species and ten new records (Mollusca, Gastropoda)</article-title><source>Zookeys</source><day>22</day><month>5</month><year>2012</year><volume>2012</volume><issue>197</issue><fpage>1</fpage><lpage>130</lpage><pub-id pub-id-type="doi">10.3897/zookeys.197.1728</pub-id></mixed-citation></tp:treatment-meta><tp:nomenclature><tp:taxon-name>
                        <tp:taxon-name-part taxon-name-part-type="genus">Phyllidiopsis</tp:taxon-name-part>
                        <tp:taxon-name-part taxon-name-part-type="species">sphingis</tp:taxon-name-part>
                    <object-id xmlns:xlink="http://www.w3.org/1999/xlink" xlink:type="simple">http://species-id.net/wiki/Phyllidiopsis_sphingis</object-id>
								</tp:taxon-name><tp:taxon-authority>Brunckhorst, 1993</tp:taxon-authority><xref ref-type="fig" rid="F28">Fig. 28</xref><xref ref-type="fig" rid="F106">, Plates 77</xref><xref ref-type="fig" rid="F107">, 78</xref><tp:nomenclature-citation-list><tp:nomenclature-citation><tp:taxon-name>Phyllidiopsis sphingis</tp:taxon-name><comment> Brunckhorst, 1993: 72, pl. 8H (Hawaii, Guam, Papua New Guinea).</comment></tp:nomenclature-citation></tp:nomenclature-citation-list></tp:nomenclature><tp:treatment-sec sec-type="Material"><title>Material.</title><p>Maldives: 17 mm (SH-7, “yellow rhinophores”), Fehigili, Lhaviyani Atoll, 30 m depth, 05 March 1991, leg. S Harwood; 19 × 10 mm (MDV/AB/96/18, “pale blue, no tubercles, rhinophores cream/pale yellow”), Yacht Tila, near Medufinolhu, South Malé Atoll, 10 m depth, 09 May 1996, leg. RC Anderson &amp; SG Buttress.</p></tp:treatment-sec><tp:treatment-sec sec-type="Description"><title>Description.</title><p>Both specimens well relaxed, virtually identical to each other with black linear pattern composed of four lines: median pair merges between rhinophores and extends to margin anteriorly, posteriorly they remain separate to anus or meet outer lines at level of anus. Outer lines straight medially but scalloped laterally in extensions to margin; scallops not symmetrical on each side, with five on left and six on right on both specimens. Collectors’ sketches identical to illustration in Brunckhorst, 1993; although only one collector comments on blue colour, both comment on ochre-yellow rhinophores, visible in photographs of both specimens. Anal papilla ochre, very near posterior margin. Photograph of 19 mm specimen (<xref ref-type="fig" rid="F106">Plate 77</xref>) shows central area between black lines to have been blue, outer scalloped areas were granular white with blue spots along margin. Faint orange tinge behind rhinophores (and generally) is a photographic artefact.</p><p>The specimens, both preserved in formaldehyde, are very different: one is perfectly marked as if alive, with extended rhinophores and black markings (17 mm, <xref ref-type="fig" rid="F107">Plate 78</xref>). The second appears ‘bleached’ and translucent, to the point where the black spicules aligned in the central region above the yellowish gut are perfectly clear (<xref ref-type="fig" rid="F28">Fig. 28A</xref>). Ventrally, the head is typical of species of <italic><tp:taxon-name>Phyllidiopsis</tp:taxon-name></italic>, a large fused unit with the grooves of the tentacles just visible in the pigmented specimen; spicules visible along foot margin and on hyponotum (<xref ref-type="fig" rid="F28">Fig. 28B</xref>). The hyponotum, foot sole, and gills are cream coloured.</p><p>Internally, the digestive anatomy is typical of the genus: the solid pharyngeal bulb has a flat end anteriorly and tapers posteriorly. The tubular pharynx is narrow and turns on itself to pass through the nerve ring before joining the muscular oesophagus, which is banded and brown-black. There is a long narrow cream oesophagus which enters the digestive gland at approximately the one third mark (<xref ref-type="fig" rid="F28">fig. 28C</xref>). The anal papilla is slightly swollen.</p><fig id="F28" position="float" orientation="portrait"><label>Figure 28.</label><caption><p><italic><tp:taxon-name>Phyllidiopsis sphingis</tp:taxon-name></italic> <bold>A</bold> dorsal view of rhinophores and spicule alignment of 19 mm specimen <bold>B</bold> ventral view of 17 mm specimen showing the large fused oral tentacles <bold>C</bold> digestive anatomy of 19 mm specimen.</p></caption><graphic xmlns:xlink="http://www.w3.org/1999/xlink" xlink:href="ZooKeys-197-001-g028.jpg" position="float" orientation="portrait" xlink:type="simple"/></fig></tp:treatment-sec><tp:treatment-sec sec-type="Distribution"><title>Distribution. </title><p>This is the first record of <italic><tp:taxon-name>Phyllidiopsis sphingis</tp:taxon-name></italic> for the Indian Ocean. Both specimens are small, but within the range reported for West Pacific specimens (4–23 <!--PageBreak-->mm). They differ from the Pacific records which have blue pigment only on the mantle skirt. The species in the Maldives is similar to <italic><tp:taxon-name>Phyllidia koehleri</tp:taxon-name></italic> in its small size, a ridged dorsum rather than a tuberculate one, and with the anus located very far posteriorly.</p></tp:treatment-sec><tp:treatment-sec><!--Section generated to contain objects referenced in tp:taxon-treatment.--><fig id="F106" position="float" orientation="portrait"><label>Plate 77.</label><caption><p><italic><tp:taxon-name>Phyllidiopsis sphingis</tp:taxon-name></italic>, 19 mm, Maldives, photo: RC Anderson.</p></caption><graphic xmlns:xlink="http://www.w3.org/1999/xlink" xlink:href="ZooKeys-197-001-g106.jpg" position="float" orientation="portrait" xlink:type="simple"/></fig><fig id="F107" position="float" orientation="portrait"><label>Plate 78.</label><caption><p><italic><tp:taxon-name>Phyllidiopsis sphingis</tp:taxon-name></italic>, 17 mm, Maldives, photo: S Harwood.</p></caption><graphic xmlns:xlink="http://www.w3.org/1999/xlink" xlink:href="ZooKeys-197-001-g107.jpg" position="float" orientation="portrait" xlink:type="simple"/></fig></tp:treatment-sec></tp:taxon-treatment>
