# Supplementary material for: Opisthobranchs from the western Indian Ocean, with descriptions of two new species and ten new records (Mollusca, Gastropoda)
Source: Zookeys. 2012 May 22;(197):1–130. doi: 10.3897/zookeys.197.1728 (PMC3376724; doi:10.3897/zookeys.197.1728)
Supplement: XML Treatment for Phyllidiopsis xishaensis [file zookeys.197.1728-treatment70.xml]

<!DOCTYPE tp:taxon-treatment
  PUBLIC "-//TaxonX//DTD Taxonomic Treatment Publishing DTD v0 20100105//EN" "tax-treatment-NSO.dtd">
<tp:taxon-treatment xmlns:tp="http://www.plazi.org/taxpub"><tp:treatment-meta><mixed-citation publication-type="journal"><person-group><name><surname>Yonow</surname><given-names>Nathalie</given-names></name></person-group><article-title>Opisthobranchs from the western Indian Ocean, with descriptions of two new species and ten new records (Mollusca, Gastropoda)</article-title><source>Zookeys</source><day>22</day><month>5</month><year>2012</year><volume>2012</volume><issue>197</issue><fpage>1</fpage><lpage>130</lpage><pub-id pub-id-type="doi">10.3897/zookeys.197.1728</pub-id></mixed-citation></tp:treatment-meta><tp:nomenclature><tp:taxon-name>
                        <tp:taxon-name-part taxon-name-part-type="genus">Phyllidiopsis</tp:taxon-name-part>
                        <tp:taxon-name-part taxon-name-part-type="species">xishaensis</tp:taxon-name-part>
                    <object-id xmlns:xlink="http://www.w3.org/1999/xlink" xlink:type="simple">http://species-id.net/wiki/Phyllidiopsis_xishaensis</object-id>
								</tp:taxon-name><tp:taxon-authority>(Lin, 1983)</tp:taxon-authority><xref ref-type="fig" rid="F29">Fig. 29</xref><xref ref-type="fig" rid="F108">, Plate 79</xref><tp:nomenclature-citation-list><tp:nomenclature-citation><tp:taxon-name>Phyllidia xishaensis</tp:taxon-name><comment> Lin, 1983: 153, pl. 1 fig. 2 (China); <xref ref-type="bibr" rid="B108">Yonow et al. 2002</xref>: 870, fig. 19c (Chagos).</comment></tp:nomenclature-citation><tp:nomenclature-citation><tp:taxon-name>Phyllidiopsis striata</tp:taxon-name><comment>. – <xref ref-type="bibr" rid="B12">Brunckhorst 1993</xref>: 69, fig. 29H, pl. 8D, E (W Australia, SW Thailand + W Pacific); <xref ref-type="bibr" rid="B2">Apte 2009</xref>: 172, fig. 3b (Laccadive Islands) (non <italic><tp:taxon-name>Phyllidiopsis striata</tp:taxon-name></italic> Bergh).<!--PageBreak--></comment></tp:nomenclature-citation></tp:nomenclature-citation-list></tp:nomenclature><tp:treatment-sec sec-type="Material"><title>Material.</title><p>Maldives: 21 × 8 mm (NY-34, “translucent white, tiny oral tentacles ochre like rhinophores”), Maaya Tila, Ari Atoll, 15 m depth, 14 May 1990, leg. N Yonow; 15 mm (SH-12, “yellow rhinophores make him different”), Boamandhifurihurai, Lhaviyani Atoll, 6 m depth, 05 March 1991, leg. S Harwood; 12 × 5 mm pres. (“with dots around edge”), Hans Place, south end of North Malé Atoll, 9 m depth, 11 October 1994, leg. SG Buttress &amp; RC Anderson; photographs of five individuals, one measuring 15 mm, March 1997, March 1998, March 1999, J Hinterkircher. – Mauritius, La Réunion, and Mayotte: numerous individuals photographed, 6–19 mm alive (<ext-link xmlns:xlink="http://www.w3.org/1999/xlink" ext-link-type="uri" xlink:href="http://seaslugs.free.fr/nudibranche/a_intro.htm" xlink:type="simple">http://seaslugs.free.fr/nudibranche/a_intro.htm</ext-link>). – Seychelles: photos of two individuals, Lilôt, NW Mahé, 1988–1989, P Kemp.</p></tp:treatment-sec><tp:treatment-sec sec-type="Remarks"><title>Remarks.</title><p>The resurrection of this species and the rationale behind this were described in Yonow et al. (2002). These specimens from the western Indian Ocean clearly conform to the original (and subsequent) illustrations of the species (erroneously identified as <italic><tp:taxon-name>Phyllidiopsis striata</tp:taxon-name></italic> in the literature and on many websites) and further illustrations are provided here of the anterior dorsum (<xref ref-type="fig" rid="F29">Fig. 29A</xref>) and head/oral tentacles (<xref ref-type="fig" rid="F29">Fig. 29B</xref>). It has an isolated distribution in the western Indian Ocean, from the Laccadive and Maldive islands south to Chagos and west to Mauritius, La Réunion, and Mayotte; there are no specimen records from East or South Africa.</p><fig id="F29" position="float" orientation="portrait"><label>Figure 29.</label><caption><p><italic><tp:taxon-name>Phyllidiopsis xishaensis</tp:taxon-name></italic> <bold>A</bold> dorsal view of anterior end of 15 mm specimen <bold>B</bold> ventral view of propodium of 21 mm specimen.</p></caption><graphic xmlns:xlink="http://www.w3.org/1999/xlink" xlink:href="ZooKeys-197-001-g029.jpg" position="float" orientation="portrait" xlink:type="simple"/></fig></tp:treatment-sec><tp:treatment-sec><!--Section generated to contain objects referenced in tp:taxon-treatment.--><fig id="F108" position="float" orientation="portrait"><label>Plate 79.</label><caption><p><italic><tp:taxon-name>Phyllidiopsis xishaensis</tp:taxon-name></italic>, 10 mm, Maldives, photo: RC Anderson.</p></caption><graphic xmlns:xlink="http://www.w3.org/1999/xlink" xlink:href="ZooKeys-197-001-g108.jpg" position="float" orientation="portrait" xlink:type="simple"/></fig></tp:treatment-sec><ref-list><ref id="B108"><mixed-citation xmlns:xlink="http://www.w3.org/1999/xlink" xlink:type="simple"><person-group><name name-style="western"><surname>Yonow</surname><given-names>N</given-names></name><name name-style="western"><surname>Anderson</surname><given-names>RC</given-names></name><name name-style="western"><surname>Buttress</surname><given-names>SG</given-names></name></person-group> (<year>2002</year>)<article-title> Opisthobranch molluscs from the Chagos  Archipelago, Central Indian Ocean.</article-title><source>Journal of Natural History </source><volume>36</volume>: <fpage>831</fpage>-<lpage>882</lpage>. doi: <ext-link ext-link-type="uri" xlink:href="http://dx.doi.org/10.1080/00222930110039161" xlink:type="simple">10.1080/00222930110039161</ext-link></mixed-citation></ref><ref id="B12"><mixed-citation xmlns:xlink="http://www.w3.org/1999/xlink" xlink:type="simple"><person-group><name name-style="western"><surname>Brunckhorst</surname><given-names>DJ</given-names></name></person-group> (<year>1993</year>)<article-title> The systematics and phylogeny of phyllidiid nudibranchs (Doridoidea). Records Australian Museum suppl.</article-title><volume>16</volume>: <fpage>1</fpage>-<lpage>107</lpage>.</mixed-citation></ref><ref id="B2"><mixed-citation xmlns:xlink="http://www.w3.org/1999/xlink" xlink:type="simple"><person-group><name name-style="western"><surname>Apte</surname><given-names>D</given-names></name></person-group> (<year>2009</year>)<article-title> Opisthobranch fauna of Lakshadweep Islands, India, with 52 new records to Lakshadweep and 40 new records to India: part 1.</article-title><source>Journal Bombay Natural History Society </source><volume>106</volume> (<issue>2</issue>): <fpage>162</fpage>-<lpage>175</lpage>.</mixed-citation></ref></ref-list></tp:taxon-treatment>
